# Supplementary material for: Dibromido{N′-[1-(pyridin-2-yl)ethyl­idene]picolinohydrazide-κ2 N′,O}cadmium
Source: Acta Crystallogr Sect E Struct Rep Online. 2012 May 31;68(Pt 6):m842. doi: 10.1107/S1600536812023185 (PMC3379182; doi:10.1107/S1600536812023185)
Supplement: Supplementary file 1 [file e-68-0m842-sup1.cif]

##############################################################################
#                                                                            #
# This CIF contains the data in a paper accepted for publication in          #
# Acta Crystallographica Section E. It conforms to the requirements of       #
# Notes for Authors for Acta Crystallographica Section E, and has been       #
# peer reviewed under the auspices of the IUCr Commission on Journals.       #
#                                                                            #
# Full details of the Crystallographic Information File format               #
# are given in the paper "The Crystallographic Information File (CIF):       #
# a New Standard Archive File for Crystallography" by S. R. Hall, F. H.      #
# Allen and I. D. Brown [Acta Cryst. (1991), A47, 655-685].                  #
#                                                                            #
# The current version of the core CIF dictionary is obtainable from          #
# ftp://ftp.iucr.org/pub/cif_core.dic.                                       #
#                                                                            #
# Software is freely available for graphical display of the structure(s)     #
# in this CIF. For information consult the CIF software page                 #
# http://www.iucr.org/resources/cif/software.                                #
#                                                                            #
# This file may be used for bona fide research purposes within the           #
# scientific community so long as proper attribution is given to the journal # 
# article from which it was obtained.                                        #
#                                                                            #
##############################################################################
data_global
_audit_creation_method     'PLATON <TABLE ACC> option'
_journal_date_recd_electronic     2012-05-09
_journal_date_accepted     2012-05-21
_journal_name_full     'Acta Crystallographica, Section E'
_journal_year     2012
_journal_volume     68
_journal_issue      6
_journal_page_first     m842
_journal_page_last     m842
_journal_paper_category     QM
_journal_paper_doi     10.1107/S1600536812023185
_journal_coeditor_code     VM2176
_publ_contact_author_name
; Dr. Mehmet Akkurt
;
_publ_contact_author_address
;
Department of Physics
Faculty of Sciences
Erciyes University
38039 Kayseri
Turkey
;
_publ_contact_author_email     akkurt@erciyes.edu.tr
_publ_contact_author_fax     '+90-352-4374933'
_publ_contact_author_phone     '+90-352-4374901 ext. 33106'
_publ_section_title
;\
Dibromido{<i>N</i>'-[1-(pyridin-2-yl)ethylidene]picolinohydrazide-\
\k^2^<i>N</i>',<i>O</i>}cadmium
;
loop_
    _publ_author_name
    _publ_author_address
    'Mehmet Akkurt'
; Department of Physics,
  Faculty of Sciences,
  Erciyes University,
  38039 Kayseri,
  Turkey
;
    'Ali Akbar Khandar'
;
Department of Inorganic Chemistry,
Faculty of Chemistry,
University of Tabriz,
51666 Tabriz,
Iran
;
    'Muhammad Nawaz Tahir'
;
Department of Physics,
University of Sargodha,
Sargodha,
Pakistan
;
    'Seyed Abolfazl Hosseini Yazdi'
;
Department of Inorganic Chemistry,
Faculty of Chemistry,
University of Tabriz,
51666 Tabriz,
Iran
;
    'Farhad Akbari Afkhami'
;
Department of Inorganic Chemistry,
Faculty of Chemistry,
University of Tabriz,
51666 Tabriz,
Iran
;
data_I
_chemical_name_systematic
;
Dibromido{<i>N</i>'-[1-(pyridin-2-yl)ethylidene]picolinohydrazide-
\k^2^<i>N</i>',<i>O</i>}cadmium
;
_chemical_name_common     ?
_chemical_formula_moiety     'C13 H12 Br2 Cd N4 O'
_chemical_formula_sum     'C13 H12 Br2 Cd N4 O'
_chemical_formula_structural     ?
_chemical_formula_iupac     '[Cd Br2 (C13 H12 N4 O)]'
_chemical_formula_weight     512.48
_chemical_melting_point     ?
_symmetry_cell_setting     monoclinic
_symmetry_space_group_name_H-M     'P 21/n'
_symmetry_space_group_name_Hall     '-P 2yn'
loop_
    _symmetry_equiv_pos_site_id
    _symmetry_equiv_pos_as_xyz
    1 x,y,z
    2 1/2-x,1/2+y,1/2-z
    3 -x,-y,-z
    4 1/2+x,1/2-y,1/2+z
_cell_length_a     8.1336(3)
_cell_length_b     13.6111(5)
_cell_length_c     14.6102(5)
_cell_angle_alpha     90
_cell_angle_beta     90.5500(10)
_cell_angle_gamma     90
_cell_volume     1617.38(10)
_cell_formula_units_Z     4
_cell_measurement_reflns_used     545
_cell_measurement_theta_min     4.2
_cell_measurement_theta_max     18.3
_cell_measurement_temperature     296(2)
_cell_special_details
;
;
_exptl_crystal_description     prism
_exptl_crystal_colour     colourless
_exptl_crystal_size_max     0.32
_exptl_crystal_size_mid     0.18
_exptl_crystal_size_min     0.16
_exptl_crystal_size_rad     ?
_exptl_crystal_density_diffrn     2.105
_exptl_crystal_density_meas     ?
_exptl_crystal_density_method     'Not Measured'
_exptl_crystal_F_000     976
_exptl_absorpt_coefficient_mu     6.294
_exptl_absorpt_correction_type     multi-scan
_exptl_absorpt_process_details     '(SADABS; Bruker, 2005)'
_exptl_absorpt_correction_T_min     0.267
_exptl_absorpt_correction_T_max     0.365
_exptl_special_details
;
;
_diffrn_ambient_temperature     296(2)
_diffrn_radiation_type     MoK\a
_diffrn_radiation_wavelength     0.71073
_diffrn_radiation_source     'fine-focus sealed tube'
_diffrn_radiation_monochromator     graphite
_diffrn_measurement_device_type     'Bruker Kappa APEXII CCD'
_diffrn_measurement_method     \w
_diffrn_detector_area_resol_mean     ?
_diffrn_reflns_number     15317
_diffrn_reflns_av_R_equivalents     0.0323
_diffrn_reflns_av_sigmaI/netI     0.0321
_diffrn_reflns_theta_min     2.85
_diffrn_reflns_theta_max     28.09
_diffrn_reflns_theta_full     28.09
_diffrn_measured_fraction_theta_max     0.985
_diffrn_measured_fraction_theta_full     0.985
_diffrn_reflns_limit_h_min     -10
_diffrn_reflns_limit_h_max     10
_diffrn_reflns_limit_k_min     -17
_diffrn_reflns_limit_k_max     18
_diffrn_reflns_limit_l_min     -19
_diffrn_reflns_limit_l_max     18
_diffrn_reflns_reduction_process
;
;
_refine_special_details
;
Refinement on <i>F</i>^2^ for ALL reflections except those flagged by the user
for potential systematic errors. Weighted <i>R</i>-factors <i>wR</i> and all
goodnesses of fit <i>S</i> are based on <i>F</i>^2^, conventional
<i>R</i>-factors <i>R</i> are based on <i>F</i>, with <i>F</i> set to zero for
negative <i>F</i>^2^. The observed criterion of <i>F</i>^2^ > \s(<i>F</i>^2^)
is used only for calculating -<i>R</i>-factor-obs <i>etc</i>. and is not
relevant to the choice of reflections for refinement. <i>R</i>-factors based
on <i>F</i>^2^ are statistically about twice as large as those based on
<i>F</i>, and <i>R</i>-factors based on ALL data will be even larger.
;
_reflns_number_total     3874
_reflns_number_gt     2859
_reflns_threshold_expression     I>2\s(I)
_refine_ls_structure_factor_coef     Fsqd
_refine_ls_matrix_type     full
_refine_ls_R_factor_all     0.0486
_refine_ls_R_factor_gt     0.0278
_refine_ls_wR_factor_gt     0.0569
_refine_ls_wR_factor_ref     0.0623
_refine_ls_goodness_of_fit_ref     1.016
_refine_ls_restrained_S_all     1.015
_refine_ls_number_reflns     3874
_refine_ls_number_parameters     195
_refine_ls_number_restraints     1
_refine_ls_number_constraints     ?
_refine_ls_hydrogen_treatment     mixed
_refine_ls_weighting_scheme     calc
_refine_ls_weighting_details
         'calc w=1/[\s^2^(Fo^2^)+(0.0245P)^2^+0.5132P] where P=(Fo^2^+2Fc^2^)/3'
_atom_sites_solution_hydrogens     geom
_atom_sites_solution_primary     direct
_atom_sites_solution_secondary     difmap
_refine_ls_shift/su_max     0.001
_refine_ls_shift/su_mean     0.000
_refine_diff_density_max     0.465
_refine_diff_density_min     -0.537
_refine_ls_extinction_method     'none'
_refine_ls_abs_structure_details     ?
_refine_ls_abs_structure_Flack     .
loop_
    _atom_type_symbol
    _atom_type_description
    _atom_type_scat_dispersion_real
    _atom_type_scat_dispersion_imag
    _atom_type_scat_source
    C C 0.0033 0.0016 ' International Tables Vol C Tables 4.2.6.8 and 6.1.1.4'
    H H 0.0000 0.0000 ' International Tables Vol C Tables 4.2.6.8 and 6.1.1.4'
    Br Br -0.2901 2.4595
                        ' International Tables Vol C Tables 4.2.6.8 and 6.1.1.4'
    Cd Cd -0.8075 1.2024
                        ' International Tables Vol C Tables 4.2.6.8 and 6.1.1.4'
    N N 0.0061 0.0033 ' International Tables Vol C Tables 4.2.6.8 and 6.1.1.4'
    O O 0.0106 0.0060 ' International Tables Vol C Tables 4.2.6.8 and 6.1.1.4'
_computing_data_collection     'APEX2 (Bruker, 2009)'
_computing_cell_refinement     'SAINT (Bruker, 2009)'
_computing_data_reduction     'SAINT (Bruker, 2009)'
_computing_structure_solution     'SHELXS97 (Sheldrick, 2008)'
_computing_structure_refinement     'SHELXL97 (Sheldrick, 2008)'
_computing_molecular_graphics
                  'ORTEP-3 for Windows (Farrugia, 1997) and PLATON (Spek, 2009)'
_computing_publication_material
                                'WinGX (Farrugia, 1999) and PLATON (Spek, 2009)'
loop_
    _atom_site_type_symbol
    _atom_site_label
    _atom_site_fract_x
    _atom_site_fract_y
    _atom_site_fract_z
    _atom_site_U_iso_or_equiv
    _atom_site_thermal_displace_type
    _atom_site_calc_flag
    _atom_site_refinement_flags
    _atom_site_occupancy
    _atom_site_disorder_assembly
    _atom_site_disorder_group
    Cd Cd1 0.32238(3) 0.16938(2) 0.27655(2) 0.04290(10)
                                                      Uani d . 1.000 . .
    Br Br1 0.04606(5) 0.15378(3) 0.35202(3) 0.06260(10)
                                                      Uani d . 1.000 . .
    Br Br2 0.42596(5) 0.34049(2) 0.23982(3) 0.05500(10)
                                                      Uani d . 1.000 . .
    O O1 0.2555(3) 0.10824(15) 0.12175(14) 0.0493(8) Uani d . 1.000 . .
    N N1 0.5195(3) 0.12698(18) 0.38976(17) 0.0438(9) Uani d . 1.000 . .
    N N2 0.4511(3) 0.02135(16) 0.24438(15) 0.0370(8) Uani d . 1.000 . .
    N N3 0.4106(3) -0.02318(18) 0.16427(17) 0.0401(8) Uani d D 1.000 . .
    N N4 0.3565(3) -0.11450(19) 0.01147(18) 0.0495(10) Uani d . 1.000 . .
    C C1 0.5632(5) 0.1867(2) 0.4579(2) 0.0555(11) Uani d . 1.000 . .
    C C2 0.6781(5) 0.1618(3) 0.5230(2) 0.0585(11) Uani d . 1.000 . .
    C C3 0.7498(4) 0.0712(3) 0.5186(2) 0.0585(14) Uani d . 1.000 . .
    C C4 0.7079(4) 0.0090(2) 0.4477(2) 0.0487(11) Uani d . 1.000 . .
    C C5 0.5925(4) 0.0390(2) 0.3832(2) 0.0385(9) Uani d . 1.000 . .
    C C6 0.5464(3) -0.0217(2) 0.3021(2) 0.0377(9) Uani d . 1.000 . .
    C C7 0.6137(5) -0.1226(2) 0.2915(2) 0.0577(11) Uani d . 1.000 . .
    C C8 0.3114(4) 0.0268(2) 0.1050(2) 0.0392(9) Uani d . 1.000 . .
    C C9 0.2810(4) -0.0274(2) 0.01743(19) 0.0381(9) Uani d . 1.000 . .
    C C10 0.1844(4) 0.0113(2) -0.0505(2) 0.0473(11) Uani d . 1.000 . .
    C C11 0.1592(4) -0.0425(2) -0.1296(2) 0.0523(11) Uani d . 1.000 . .
    C C12 0.2361(5) -0.1319(2) -0.1370(2) 0.0543(11) Uani d . 1.000 . .
    C C13 0.3333(5) -0.1652(2) -0.0658(2) 0.0569(13) Uani d . 1.000 . .
    H H1 0.51340 0.24800 0.46140 0.0660 Uiso c R 1.000 . .
    H H2 0.70680 0.20560 0.56930 0.0700 Uiso c R 1.000 . .
    H H3 0.82590 0.05170 0.56290 0.0700 Uiso c R 1.000 . .
    H H3N 0.434(4) -0.0819(15) 0.150(2) 0.056(10) Uiso d D 1.000 . .
    H H4 0.75670 -0.05260 0.44310 0.0580 Uiso c R 1.000 . .
    H H7A 0.54530 -0.15920 0.24990 0.0860 Uiso c R 1.000 . .
    H H7B 0.61610 -0.15480 0.34990 0.0860 Uiso c R 1.000 . .
    H H7C 0.72320 -0.11890 0.26780 0.0860 Uiso c R 1.000 . .
    H H10 0.13630 0.07280 -0.04360 0.0570 Uiso c R 1.000 . .
    H H11 0.09200 -0.01880 -0.17650 0.0630 Uiso c R 1.000 . .
    H H12 0.22280 -0.16960 -0.18970 0.0650 Uiso c R 1.000 . .
    H H13 0.38510 -0.22580 -0.07180 0.0680 Uiso c R 1.000 . .
loop_
    _atom_site_aniso_label
    _atom_site_aniso_U_11
    _atom_site_aniso_U_22
    _atom_site_aniso_U_33
    _atom_site_aniso_U_12
    _atom_site_aniso_U_13
    _atom_site_aniso_U_23
    Cd1 0.04740(10)
                  0.03830(10)
                            0.04280(10)
                                      0.00450(10)
                                                -0.00510(10)
                                                           -0.00160(10)
    Br1 0.0532(2) 0.0726(3) 0.0622(2) -0.0011(2) 0.0063(2) 0.0021(2)
    Br2 0.0638(2) 0.0413(2) 0.0598(2) -0.0049(2) -0.0091(2) 0.0024(2)
    O1 0.0616(15) 0.0432(13) 0.0429(12) 0.0105(11) -0.0085(11) -0.0083(10)
    N1 0.0503(16) 0.0397(14) 0.0412(15) -0.0023(12) -0.0086(12) 0.0021(11)
    N2 0.0393(14) 0.0367(13) 0.0350(14) -0.0022(11) -0.0031(11) -0.0016(10)
    N3 0.0476(15) 0.0354(14) 0.0373(14) -0.0005(12) -0.0045(11) -0.0063(11)
    N4 0.0654(19) 0.0394(15) 0.0436(16) 0.0006(13) -0.0089(13) -0.0043(12)
    C1 0.075(2) 0.0403(18) 0.051(2) -0.0047(17) -0.0117(18) -0.0030(15)
    C2 0.071(2) 0.061(2) 0.0433(19) -0.0144(19) -0.0141(17) -0.0057(16)
    C3 0.056(2) 0.073(3) 0.046(2) -0.0134(18) -0.0175(17) 0.0083(17)
    C4 0.0471(19) 0.0505(19) 0.0483(19) -0.0019(15) -0.0065(15) 0.0107(15)
    C5 0.0371(16) 0.0401(16) 0.0381(16) -0.0056(13) -0.0025(13) 0.0074(13)
    C6 0.0359(16) 0.0361(16) 0.0411(17) -0.0045(13) 0.0005(13) 0.0033(13)
    C7 0.065(2) 0.0458(19) 0.062(2) 0.0137(17) -0.0072(18) -0.0003(17)
    C8 0.0396(16) 0.0418(17) 0.0362(16) -0.0092(14) -0.0016(13) 0.0004(13)
    C9 0.0384(16) 0.0383(16) 0.0376(16) -0.0058(13) 0.0000(13) -0.0005(12)
    C10 0.0495(19) 0.0458(18) 0.0464(19) 0.0008(15) -0.0065(15) -0.0043(15)
    C11 0.056(2) 0.057(2) 0.0437(19) -0.0102(17) -0.0101(16) 0.0044(15)
    C12 0.069(2) 0.053(2) 0.0408(19) -0.0194(18) -0.0046(17) -0.0082(15)
    C13 0.075(3) 0.0397(18) 0.056(2) -0.0021(17) -0.0054(19) -0.0107(16)
_geom_special_details
;
Bond distances, angles <i>etc</i>. have been calculated using the rounded
fractional coordinates. All su's are estimated from the variances of the
(full) variance-covariance matrix. The cell e.s.d.'s are taken into account in
the estimation of distances, angles and torsion angles
;
loop_
    _geom_bond_atom_site_label_1
    _geom_bond_atom_site_label_2
    _geom_bond_site_symmetry_1
    _geom_bond_site_symmetry_2
    _geom_bond_distance
    _geom_bond_publ_flag
    Cd1 Br1 . . 2.5218(5) no
    Cd1 Br2 . . 2.5359(4) no
    Cd1 O1 . . 2.466(2) no
    Cd1 N1 . . 2.364(2) no
    Cd1 N2 . . 2.321(2) no
    O1 C8 . . 1.224(4) no
    N1 C1 . . 1.331(4) no
    N1 C5 . . 1.341(4) no
    N2 N3 . . 1.356(3) no
    N2 C6 . . 1.282(4) no
    N3 C8 . . 1.360(4) no
    N4 C9 . . 1.338(4) no
    N4 C13 . . 1.335(4) no
    N3 H3N . . 0.85(2) no
    C1 C2 . . 1.370(5) no
    C2 C3 . . 1.366(6) no
    C3 C4 . . 1.378(4) no
    C4 C5 . . 1.385(4) no
    C5 C6 . . 1.490(4) no
    C6 C7 . . 1.487(4) no
    C8 C9 . . 1.495(4) no
    C9 C10 . . 1.366(4) no
    C10 C11 . . 1.382(4) no
    C11 C12 . . 1.373(4) no
    C12 C13 . . 1.377(5) no
    C1 H1 . . 0.9300 no
    C2 H2 . . 0.9300 no
    C3 H3 . . 0.9300 no
    C4 H4 . . 0.9300 no
    C7 H7A . . 0.9600 no
    C7 H7B . . 0.9600 no
    C7 H7C . . 0.9600 no
    C10 H10 . . 0.9300 no
    C11 H11 . . 0.9300 no
    C12 H12 . . 0.9300 no
    C13 H13 . . 0.9300 no
loop_
    _geom_angle_atom_site_label_1
    _geom_angle_atom_site_label_2
    _geom_angle_atom_site_label_3
    _geom_angle_site_symmetry_1
    _geom_angle_site_symmetry_2
    _geom_angle_site_symmetry_3
    _geom_angle
    _geom_angle_publ_flag
    Br1 Cd1 Br2 . . . 117.98(2) no
    Br1 Cd1 O1 . . . 100.54(6) no
    Br1 Cd1 N1 . . . 105.95(6) no
    Br1 Cd1 N2 . . . 114.91(6) no
    Br2 Cd1 O1 . . . 100.76(5) no
    Br2 Cd1 N1 . . . 98.50(6) no
    Br2 Cd1 N2 . . . 127.09(6) no
    O1 Cd1 N1 . . . 134.55(8) no
    O1 Cd1 N2 . . . 67.49(8) no
    N1 Cd1 N2 . . . 68.01(8) no
    Cd1 O1 C8 . . . 114.21(19) no
    Cd1 N1 C1 . . . 123.3(2) no
    Cd1 N1 C5 . . . 117.77(19) no
    C1 N1 C5 . . . 118.9(3) no
    Cd1 N2 N3 . . . 117.17(17) no
    Cd1 N2 C6 . . . 122.33(18) no
    N3 N2 C6 . . . 120.3(2) no
    N2 N3 C8 . . . 117.6(2) no
    C9 N4 C13 . . . 116.9(3) no
    C8 N3 H3N . . . 117(2) no
    N2 N3 H3N . . . 126(2) no
    N1 C1 C2 . . . 123.0(3) no
    C1 C2 C3 . . . 118.7(3) no
    C2 C3 C4 . . . 119.2(3) no
    C3 C4 C5 . . . 119.4(3) no
    N1 C5 C4 . . . 120.8(3) no
    C4 C5 C6 . . . 122.8(3) no
    N1 C5 C6 . . . 116.4(3) no
    N2 C6 C7 . . . 125.1(3) no
    C5 C6 C7 . . . 120.3(2) no
    N2 C6 C5 . . . 114.6(2) no
    N3 C8 C9 . . . 113.0(2) no
    O1 C8 N3 . . . 123.0(3) no
    O1 C8 C9 . . . 124.0(3) no
    C8 C9 C10 . . . 121.4(3) no
    N4 C9 C8 . . . 114.9(3) no
    N4 C9 C10 . . . 123.8(3) no
    C9 C10 C11 . . . 118.9(3) no
    C10 C11 C12 . . . 118.1(3) no
    C11 C12 C13 . . . 119.4(3) no
    N4 C13 C12 . . . 123.0(3) no
    N1 C1 H1 . . . 118.00 no
    C2 C1 H1 . . . 119.00 no
    C1 C2 H2 . . . 121.00 no
    C3 C2 H2 . . . 121.00 no
    C2 C3 H3 . . . 120.00 no
    C4 C3 H3 . . . 120.00 no
    C3 C4 H4 . . . 120.00 no
    C5 C4 H4 . . . 120.00 no
    C6 C7 H7A . . . 109.00 no
    C6 C7 H7B . . . 109.00 no
    C6 C7 H7C . . . 109.00 no
    H7A C7 H7B . . . 109.00 no
    H7A C7 H7C . . . 109.00 no
    H7B C7 H7C . . . 109.00 no
    C9 C10 H10 . . . 121.00 no
    C11 C10 H10 . . . 121.00 no
    C10 C11 H11 . . . 121.00 no
    C12 C11 H11 . . . 121.00 no
    C11 C12 H12 . . . 120.00 no
    C13 C12 H12 . . . 120.00 no
    N4 C13 H13 . . . 119.00 no
    C12 C13 H13 . . . 119.00 no
loop_
    _geom_torsion_atom_site_label_1
    _geom_torsion_atom_site_label_2
    _geom_torsion_atom_site_label_3
    _geom_torsion_atom_site_label_4
    _geom_torsion_site_symmetry_1
    _geom_torsion_site_symmetry_2
    _geom_torsion_site_symmetry_3
    _geom_torsion_site_symmetry_4
    _geom_torsion
    _geom_torsion_publ_flag
    Br1 Cd1 O1 C8 . . . . -107.6(2) no
    Br2 Cd1 O1 C8 . . . . 131.0(2) no
    N1 Cd1 O1 C8 . . . . 17.6(3) no
    N2 Cd1 O1 C8 . . . . 5.2(2) no
    Br1 Cd1 N1 C1 . . . . -76.1(3) no
    Br2 Cd1 N1 C1 . . . . 46.4(3) no
    O1 Cd1 N1 C1 . . . . 160.7(2) no
    N2 Cd1 N1 C1 . . . . 173.0(3) no
    Br1 Cd1 N1 C5 . . . . 105.4(2) no
    Br2 Cd1 N1 C5 . . . . -132.2(2) no
    O1 Cd1 N1 C5 . . . . -17.9(3) no
    N2 Cd1 N1 C5 . . . . -5.6(2) no
    Br1 Cd1 N2 N3 . . . . 85.55(18) no
    Br2 Cd1 N2 N3 . . . . -92.50(19) no
    O1 Cd1 N2 N3 . . . . -5.94(17) no
    N1 Cd1 N2 N3 . . . . -176.5(2) no
    Br1 Cd1 N2 C6 . . . . -88.8(2) no
    Br2 Cd1 N2 C6 . . . . 93.1(2) no
    O1 Cd1 N2 C6 . . . . 179.7(2) no
    N1 Cd1 N2 C6 . . . . 9.2(2) no
    Cd1 O1 C8 C9 . . . . 177.1(2) no
    Cd1 O1 C8 N3 . . . . -4.0(4) no
    Cd1 N1 C5 C6 . . . . 2.6(3) no
    Cd1 N1 C1 C2 . . . . -179.7(3) no
    C1 N1 C5 C4 . . . . 2.0(4) no
    C1 N1 C5 C6 . . . . -176.1(3) no
    C5 N1 C1 C2 . . . . -1.1(5) no
    Cd1 N1 C5 C4 . . . . -179.3(2) no
    C6 N2 N3 C8 . . . . -178.9(3) no
    Cd1 N2 C6 C7 . . . . 170.9(2) no
    Cd1 N2 N3 C8 . . . . 6.6(3) no
    Cd1 N2 C6 C5 . . . . -11.0(3) no
    N3 N2 C6 C7 . . . . -3.4(4) no
    N3 N2 C6 C5 . . . . 174.8(2) no
    N2 N3 C8 O1 . . . . -1.5(4) no
    N2 N3 C8 C9 . . . . 177.5(2) no
    C9 N4 C13 C12 . . . . -0.5(5) no
    C13 N4 C9 C8 . . . . -179.7(3) no
    C13 N4 C9 C10 . . . . -0.4(5) no
    N1 C1 C2 C3 . . . . -0.8(6) no
    C1 C2 C3 C4 . . . . 1.8(5) no
    C2 C3 C4 C5 . . . . -0.9(5) no
    C3 C4 C5 N1 . . . . -1.0(5) no
    C3 C4 C5 C6 . . . . 177.0(3) no
    N1 C5 C6 N2 . . . . 5.2(4) no
    C4 C5 C6 C7 . . . . 5.3(4) no
    C4 C5 C6 N2 . . . . -172.9(3) no
    N1 C5 C6 C7 . . . . -176.6(3) no
    O1 C8 C9 N4 . . . . 178.4(3) no
    N3 C8 C9 C10 . . . . -179.9(3) no
    O1 C8 C9 C10 . . . . -1.0(5) no
    N3 C8 C9 N4 . . . . -0.6(4) no
    N4 C9 C10 C11 . . . . 1.4(5) no
    C8 C9 C10 C11 . . . . -179.3(3) no
    C9 C10 C11 C12 . . . . -1.5(5) no
    C10 C11 C12 C13 . . . . 0.7(5) no
    C11 C12 C13 N4 . . . . 0.3(6) no
loop_
    _geom_hbond_atom_site_label_D
    _geom_hbond_atom_site_label_H
    _geom_hbond_atom_site_label_A
    _geom_hbond_site_symmetry_A
    _geom_hbond_distance_DH
    _geom_hbond_distance_HA
    _geom_hbond_distance_DA
    _geom_hbond_angle_DHA
    _geom_hbond_publ_flag
    C7 H7C Br2 2_645 0.96 2.91 3.810(4) 157 yes
_iucr_refine_instructions_details
;
TITL 237-A in P2(1)/n
CELL  0.71073   8.1336  13.6111  14.6102   90.000   90.550   90.000
ZERR     4.00   0.0003   0.0005   0.0005    0.000    0.001    0.000
LATT   1
SYMM  1/2 - X, 1/2 + Y, 1/2 - Z
SFAC  C    H    N    O    BR   CD
UNIT  52   48   16   4    8    4
MERG   2
DFIX     0.860   0.020 N3 H3N
FMAP   2
PLAN   12
ACTA
BOND   $H
CONF
LIST   4
L.S.  33
TEMP    23.00
WGHT    0.024500    0.513200
FVAR       0.09193
C1    1    0.563154    0.186657    0.457866    11.00000    0.07493    0.04027 =
         0.05056   -0.00301   -0.01168   -0.00472
AFIX  43
H1    2    0.513404    0.248039    0.461442    11.00000   -1.20000
AFIX   0
C2    1    0.678144    0.161752    0.523018    11.00000    0.07080    0.06090 =
         0.04334   -0.00572   -0.01412   -0.01438
AFIX  43
H2    2    0.706796    0.205648    0.569270    11.00000   -1.20000
AFIX   0
C3    1    0.749769    0.071162    0.518614    11.00000    0.05580    0.07253 =
         0.04584    0.00834   -0.01749   -0.01342
AFIX  43
H3    2    0.825860    0.051667    0.562926    11.00000   -1.20000
AFIX   0
C4    1    0.707884    0.008957    0.447662    11.00000    0.04715    0.05051 =
         0.04833    0.01066   -0.00647   -0.00193
AFIX  43
H4    2    0.756677   -0.052619    0.443103    11.00000   -1.20000
AFIX   0
C5    1    0.592465    0.039040    0.383250    11.00000    0.03705    0.04008 =
         0.03811    0.00743   -0.00253   -0.00561
C6    1    0.546376   -0.021688    0.302078    11.00000    0.03594    0.03607 =
         0.04113    0.00333    0.00051   -0.00451
C7    1    0.613703   -0.122560    0.291487    11.00000    0.06470    0.04578 =
         0.06177   -0.00027   -0.00724    0.01370
AFIX 137
H7A   2    0.545267   -0.159166    0.249853    11.00000   -1.50000
H7B   2    0.616079   -0.154762    0.349944    11.00000   -1.50000
H7C   2    0.723235   -0.118883    0.267826    11.00000   -1.50000
AFIX   0
C8    1    0.311390    0.026784    0.104968    11.00000    0.03963    0.04178 =
         0.03623    0.00040   -0.00159   -0.00920
C9    1    0.281047   -0.027426    0.017428    11.00000    0.03835    0.03834 =
         0.03758   -0.00054    0.00001   -0.00582
C10   1    0.184364    0.011269   -0.050483    11.00000    0.04954    0.04583 =
         0.04639   -0.00429   -0.00652    0.00085
AFIX  43
H10   2    0.136271    0.072780   -0.043578    11.00000   -1.20000
AFIX   0
C11   1    0.159181   -0.042461   -0.129599    11.00000    0.05569    0.05664 =
         0.04373    0.00437   -0.01007   -0.01018
AFIX  43
H11   2    0.092004   -0.018754   -0.176494    11.00000   -1.20000
AFIX   0
C12   1    0.236144   -0.131876   -0.137049    11.00000    0.06913    0.05315 =
         0.04079   -0.00817   -0.00462   -0.01939
AFIX  43
H12   2    0.222788   -0.169562   -0.189694    11.00000   -1.20000
AFIX   0
C13   1    0.333345   -0.165242   -0.065797    11.00000    0.07479    0.03967 =
         0.05570   -0.01072   -0.00545   -0.00210
AFIX  43
H13   2    0.385120   -0.225789   -0.071800    11.00000   -1.20000
AFIX   0
N1    3    0.519519    0.126979    0.389756    11.00000    0.05032    0.03971 =
         0.04117    0.00212   -0.00857   -0.00227
N2    3    0.451143    0.021355    0.244375    11.00000    0.03929    0.03674 =
         0.03498   -0.00162   -0.00306   -0.00216
N3    3    0.410584   -0.023181    0.164266    11.00000    0.04763    0.03538 =
         0.03727   -0.00635   -0.00449   -0.00049
N4    3    0.356487   -0.114505    0.011469    11.00000    0.06542    0.03939 =
         0.04357   -0.00430   -0.00888    0.00061
O1    4    0.255470    0.108244    0.121753    11.00000    0.06158    0.04318 =
         0.04295   -0.00826   -0.00852    0.01054
BR1   5    0.046064    0.153783    0.352023    11.00000    0.05323    0.07259 =
         0.06222    0.00213    0.00626   -0.00113
BR2   5    0.425960    0.340495    0.239819    11.00000    0.06381    0.04132 =
         0.05975    0.00238   -0.00910   -0.00491
CD1   6    0.322385    0.169376    0.276552    11.00000    0.04744    0.03828 =
         0.04276   -0.00155   -0.00514    0.00453
H3N   2    0.433955   -0.081896    0.149866    11.00000    0.05628
HKLF    4  1.0  1.00  0.00  0.00  0.00  1.00  0.00  0.00  0.00  1.00
REM  237-A in P2(1)/n
REM R1 =  0.0278 for   2859 Fo > 4sig(Fo)  and  0.0486 for all   3874 data
REM    195 parameters refined using      1 restraints
END
WGHT      0.0245      0.5132
REM Highest difference peak  0.465,  deepest hole -0.537,  1-sigma level  0.075
Q1    1   0.5180  0.3011  0.2148  11.00000  0.05    0.47
Q2    1   0.0823  0.1606  0.4033  11.00000  0.05    0.43
Q3    1   0.4552  0.3397  0.2871  11.00000  0.05    0.43
Q4    1   0.3008  0.1169  0.2777  11.00000  0.05    0.37
Q5    1   0.1370  0.1617  0.3775  11.00000  0.05    0.36
Q6    1   0.2158  0.1129  0.3061  11.00000  0.05    0.35
Q7    1   0.3850  0.2172  0.2542  11.00000  0.05    0.34
Q8    1   0.3051  0.2360  0.2809  11.00000  0.05    0.34
Q9    1   0.1778  0.1884  0.3188  11.00000  0.05    0.32
Q10   1   0.3862  0.0958  0.2537  11.00000  0.05    0.32
Q11   1   0.7590  0.0659  0.4573  11.00000  0.05    0.30
Q12   1   0.0527  0.0942  0.3363  11.00000  0.05    0.30
;
