# Supplementary material for: Dibromido{N′-[1-(pyridin-2-yl)ethyl­idene]picolinohydrazide-κ2 N′,O}cadmium
Source: Acta Crystallogr Sect E Struct Rep Online. 2012 May 31;68(Pt 6):m842. doi: 10.1107/S1600536812023185 (PMC3379182; doi:10.1107/S1600536812023185)
Supplement: Supplementary file 2 [file e-68-0m842-Isup2.hkl]

# 
# h,k,l, Fc-squared, Fo-squared, sigma(Fo-squared) and status flag 
# 
data_I
_shelx_title ' 237-A in P2(1)/n' 
_shelx_refln_list_code          4 
_shelx_F_calc_maximum      352.25 
_exptl_crystal_F_000       976.00 
_reflns_d_resolution_high  0.7547 
 
loop_ 
 _symmetry_equiv_pos_as_xyz 
 'x, y, z' 
 '-x+1/2, y+1/2, -z+1/2' 
 '-x, -y, -z' 
 'x-1/2, -y-1/2, z-1/2' 
 
_cell_length_a     8.1336 
_cell_length_b    13.6111 
_cell_length_c    14.6102 
_cell_angle_alpha  90.000 
_cell_angle_beta   90.550 
_cell_angle_gamma  90.000 
 
_shelx_F_squared_multiplier     1.000 
 
loop_ 
 _refln_index_h 
 _refln_index_k 
 _refln_index_l 
 _refln_F_squared_calc 
 _refln_F_squared_meas 
 _refln_F_squared_sigma 
 _refln_observed_status 
   2   0   0      107.33      120.95     10.38 o 
   4   0   0        0.29      -10.53     10.53 o 
   6   0   0       44.25       46.58     17.74 o 
   8   0   0     5904.05     6140.73    133.22 o 
  10   0   0      111.22      101.04     38.62 o 
   1   1   0     2145.82     2051.66     20.80 o 
   2   1   0     9342.06     9381.81    140.06 o 
   3   1   0    11866.68    11971.25    178.96 o 
   4   1   0     8478.27     8552.00    119.61 o 
   5   1   0     2565.33     2568.35     52.93 o 
   6   1   0       28.47       21.22     12.93 o 
   7   1   0      109.42       80.32     26.88 o 
   8   1   0      178.62      139.71     22.56 o 
   9   1   0       18.28       16.39     23.04 o 
  10   1   0      704.88      786.31     44.10 o 
   0   2   0      456.78      530.23     16.27 o 
   1   2   0     2306.01     2428.14     25.06 o 
   2   2   0     1682.65     1779.27     24.24 o 
   3   2   0     2195.42     2109.19     32.20 o 
   4   2   0      375.76      386.60     15.59 o 
   5   2   0      496.64      522.60     27.65 o 
   6   2   0      569.33      573.31     22.84 o 
   7   2   0     5064.13     5097.63     78.95 o 
   8   2   0      507.78      498.11     31.66 o 
   9   2   0       25.71      -21.96     21.96 o 
  10   2   0       23.51      -11.24     29.30 o 
   1   3   0    16520.47    17281.33    180.34 o 
   2   3   0       76.67       84.91      5.80 o 
   3   3   0    48851.95    48591.46    536.05 o 
   4   3   0       25.93       30.11     11.06 o 
   5   3   0     9868.26     9819.31    139.49 o 
   6   3   0       26.14       24.61     13.52 o 
   7   3   0     4317.01     4412.00     71.68 o 
   8   3   0       29.17       20.46     20.81 o 
   9   3   0       22.10       30.95     23.61 o 
  10   3   0        1.34      -33.59     33.59 o 
   0   4   0    45604.62    44340.79   1890.17 o 
   1   4   0     9014.74     9068.33     98.35 o 
   2   4   0     1267.54     1250.07     20.12 o 
   3   4   0     1626.37     1593.26     26.40 o 
   4   4   0       30.78       21.58     10.62 o 
   5   4   0     2109.56     2126.12     42.78 o 
   6   4   0       14.84        9.61     15.50 o 
   7   4   0     2512.11     2415.28     49.88 o 
   8   4   0      399.52      450.28     28.58 o 
   9   4   0        2.06      -23.61     23.61 o 
  10   4   0       67.35       70.12     37.15 o 
   1   5   0      670.16      732.55     24.63 o 
   2   5   0     8372.54     8232.54     97.67 o 
   3   5   0     4847.82     4727.22     65.66 o 
   4   5   0     4002.63     3982.33     58.93 o 
   5   5   0     1651.94     1650.83     37.89 o 
   6   5   0      160.86      158.88     19.37 o 
   7   5   0       20.60       13.92     18.20 o 
   8   5   0      892.57     1004.57     36.78 o 
   9   5   0      108.88      133.55     26.36 o 
  10   5   0      517.08      591.09     58.19 o 
   0   6   0   124080.63   117178.22   2412.35 o 
   1   6   0      120.60      155.85     11.23 o 
   2   6   0     1326.55     1286.70     24.91 o 
   3   6   0       25.62       27.18     10.12 o 
   4   6   0      450.81      450.77     19.14 o 
   5   6   0      436.07      396.00     19.92 o 
   6   6   0      425.36      440.16     25.04 o 
   7   6   0       82.64       89.64     20.21 o 
   8   6   0     4356.48     4511.77     78.57 o 
   9   6   0        4.35      -24.39     24.39 o 
  10   6   0       14.07       84.62     45.19 o 
   1   7   0     3209.56     2863.46     46.37 o 
   2   7   0     7478.25     7223.05    106.84 o 
   3   7   0     6059.35     6052.89     84.20 o 
   4   7   0     2490.19     2453.78     44.55 o 
   5   7   0     2164.33     2230.15     44.47 o 
   6   7   0      245.08      246.05     23.15 o 
   7   7   0      500.24      530.74     30.75 o 
   8   7   0      295.91      328.83     28.10 o 
   9   7   0       46.57       52.56     29.50 o 
   0   8   0      561.33      552.85     54.45 o 
   1   8   0      880.42      810.78     27.32 o 
   2   8   0      739.49      686.03     34.45 o 
   3   8   0      643.40      576.58     24.28 o 
   4   8   0      539.73      543.55     23.04 o 
   5   8   0      361.94      347.06     23.88 o 
   6   8   0      535.41      496.74     28.67 o 
   7   8   0     3605.58     3860.55     80.79 o 
   8   8   0      287.34      259.05     27.75 o 
   9   8   0       28.82       42.04     30.80 o 
   1   9   0     3441.11     3493.79     64.01 o 
   2   9   0       24.17       26.29     15.27 o 
   3   9   0    10197.70    10009.13    146.97 o 
   4   9   0       89.16      109.03     17.86 o 
   5   9   0     3236.45     3080.53     57.52 o 
   6   9   0       61.91       40.05     22.20 o 
   7   9   0      421.93      496.50     43.72 o 
   8   9   0       58.48       66.45     27.99 o 
   9   9   0       41.04       16.71     52.25 o 
   0  10   0    11084.53    10718.13    204.19 o 
   1  10   0     2256.44     2250.90     51.21 o 
   2  10   0     1508.87     1392.56     40.63 o 
   3  10   0      919.09      906.89     45.85 o 
   4  10   0       29.20       43.93     24.12 o 
   5  10   0     1654.70     1645.18     44.29 o 
   6  10   0       89.65       69.41     22.52 o 
   7  10   0      480.42      513.92     31.83 o 
   8  10   0      540.69      614.58     40.68 o 
   1  11   0      666.17      615.12     30.24 o 
   2  11   0     2994.26     2942.40     61.94 o 
   3  11   0     1286.04     1286.55     42.77 o 
   4  11   0      579.76      541.14     36.28 o 
   5  11   0      380.93      384.18     30.18 o 
   6  11   0        1.13       -4.58     25.01 o 
   7  11   0        6.77      -24.93     24.93 o 
   8  11   0      129.63      133.52     45.97 o 
   0  12   0     8612.09     9204.06    212.25 o 
   1  12   0      401.43      492.60     23.36 o 
   2  12   0       51.46       26.28     21.98 o 
   3  12   0       16.43       31.96     22.68 o 
   4  12   0       95.59      120.45     25.69 o 
   5  12   0       48.01        2.96     25.33 o 
   6  12   0      238.43      267.70     36.00 o 
   7  12   0        2.89      -38.41     38.41 o 
   8  12   0      780.46      927.63    117.14 o 
   1  13   0     2855.35     2804.90     79.72 o 
   2  13   0     1496.69     1489.64     49.03 o 
   3  13   0      716.51      718.69     37.47 o 
   4  13   0      183.35      208.77     29.86 o 
   5  13   0      599.13      664.98     39.75 o 
   6  13   0      257.44      282.85     46.64 o 
   7  13   0      170.02      187.62     49.96 o 
   0  14   0     1120.99     1176.39     68.82 o 
   1  14   0      321.92      347.67     38.10 o 
   2  14   0      521.01      520.84     34.74 o 
   3  14   0      349.45      339.24     32.65 o 
   4  14   0      149.11      125.87     31.57 o 
   5  14   0      115.56      125.31     37.52 o 
   6  14   0      256.61      383.98     64.57 o 
   1  15   0        7.95       55.53     25.47 o 
   2  15   0        1.12        7.30     25.04 o 
   3  15   0     1761.62     1888.71     80.61 o 
   4  15   0      315.31      350.58     48.93 o 
   5  15   0      605.66      568.36     59.13 o 
   0  16   0     1463.70     1638.06     74.44 o 
   1  16   0      459.55      518.50     35.52 o 
   2  16   0       96.51       92.03     32.77 o 
   3  16   0      354.47      341.16     52.14 o 
   4  16   0        7.08        7.44     44.92 o 
   1  17   0      223.54      214.17     40.54 o 
   2  17   0      420.58      412.54     61.02 o 
   3  17   0      204.32      278.59     45.25 o 
   0  18   0      741.58      849.54    113.59 o 
  -9   0   1      315.79      369.33     40.09 o 
  -7   0   1     6761.67     6789.68    139.20 o 
  -5   0   1     3599.05     3576.91     76.91 o 
  -3   0   1     4220.51     4563.93     85.49 o 
  -1   0   1    38373.05    37113.16    447.41 o 
   1   0   1    55406.00    55408.61    931.32 o 
   3   0   1    23105.25    22995.29    476.47 o 
   5   0   1      718.18      697.13     54.43 o 
   7   0   1     3981.26     3990.22     92.88 o 
   9   0   1      785.00      779.03     49.02 o 
 -10   1   1      144.23      119.44     38.12 o 
  -9   1   1      379.27      387.86     28.73 o 
  -8   1   1        3.01       27.28     19.60 o 
  -7   1   1     1167.96     1251.55     35.51 o 
  -6   1   1      319.03      338.16     18.70 o 
  -5   1   1      570.65      622.83     25.13 o 
  -4   1   1    12434.19    12415.14    155.21 o 
  -3   1   1    25493.81    24787.00    298.46 o 
  -2   1   1     5798.52     5905.24     60.64 o 
  -1   1   1     2572.00     2674.18     22.63 o 
   1   1   1    13614.54    14235.70    156.71 o 
   2   1   1     5943.70     6283.11     77.77 o 
   3   1   1     9287.92     8804.35    119.79 o 
   4   1   1    23865.18    24092.38    355.26 o 
   5   1   1      771.05      827.04     27.01 o 
   6   1   1       13.76        1.48     13.75 o 
   7   1   1       70.05       51.55     17.14 o 
   8   1   1      183.71      162.08     21.94 o 
   9   1   1      190.94      190.79     25.69 o 
  10   1   1       28.12       23.18     26.78 o 
 -10   2   1        5.15       19.29     34.67 o 
  -9   2   1       30.14       28.15     23.63 o 
  -8   2   1      296.71      307.88     24.43 o 
  -7   2   1     1341.86     1311.98     58.09 o 
  -6   2   1    12933.75    12667.67    167.65 o 
  -5   2   1        7.05        5.95     10.85 o 
  -4   2   1    10389.53    10265.23    120.73 o 
  -3   2   1      609.39      678.87     20.81 o 
  -2   2   1     6960.64     6959.39     71.29 o 
  -1   2   1     7059.25     7360.16     61.33 o 
   0   2   1    27059.55    26882.26    277.48 o 
   1   2   1    15751.70    16320.32    144.51 o 
   2   2   1     8966.39     9235.22    113.43 o 
   3   2   1     2524.38     2582.71     37.54 o 
   4   2   1       95.62      111.77     11.19 o 
   5   2   1      117.99      118.51     13.04 o 
   6   2   1     2478.26     2362.99     54.41 o 
   7   2   1     1246.26     1176.44     34.16 o 
   8   2   1      990.71     1120.31     38.98 o 
   9   2   1      152.91      152.91     24.89 o 
  10   2   1      121.47      142.78     28.97 o 
 -10   3   1      210.71      219.07     39.04 o 
  -9   3   1        9.25       26.36     24.06 o 
  -8   3   1      125.14      111.34     21.35 o 
  -7   3   1      105.84       92.40     18.89 o 
  -6   3   1      135.23      116.95     16.22 o 
  -5   3   1       11.95       20.20     11.28 o 
  -4   3   1    45253.28    44252.63    529.76 o 
  -3   3   1      437.27      430.97     17.79 o 
  -2   3   1       19.27       35.33      8.70 o 
  -1   3   1      201.86      205.59      6.82 o 
   0   3   1    18438.66    18149.76    202.26 o 
   1   3   1      587.53      581.76      8.84 o 
   2   3   1    11598.92    11935.95    146.67 o 
   3   3   1     1589.49     1688.59     32.32 o 
   4   3   1    54028.86    53042.39    692.70 o 
   5   3   1       50.10       63.38     13.16 o 
   6   3   1     1148.56     1135.69     32.94 o 
   7   3   1       10.90        2.78     18.35 o 
   8   3   1     1237.00     1284.75     39.47 o 
   9   3   1       30.72       30.99     23.48 o 
  10   3   1       55.22       60.42     27.67 o 
 -10   4   1        5.78       -9.43     34.54 o 
  -9   4   1        1.25      -23.20     23.20 o 
  -8   4   1      310.50      361.09     26.26 o 
  -7   4   1     1482.84     1597.65     41.35 o 
  -6   4   1     7976.07     7806.73    108.23 o 
  -5   4   1     1400.08     1505.42     32.92 o 
  -4   4   1     2125.87     2051.49     39.07 o 
  -3   4   1     2048.80     2146.47     32.08 o 
  -2   4   1     4089.18     4148.40     56.18 o 
  -1   4   1     2612.22     2563.80     37.48 o 
   0   4   1     9965.34     9451.48    117.12 o 
   1   4   1    19664.39    19838.90    196.50 o 
   2   4   1     5949.73     6247.73     69.85 o 
   3   4   1     4436.90     4256.84     54.72 o 
   4   4   1     1279.23     1305.22     27.20 o 
   5   4   1      652.24      599.83     39.87 o 
   6   4   1     3277.23     3418.26     62.36 o 
   7   4   1      891.86     1015.66     35.49 o 
   8   4   1      632.91      647.09     43.39 o 
   9   4   1      339.85      345.71     29.98 o 
  10   4   1       75.44       64.65     31.88 o 
 -10   5   1      139.26      105.33     37.93 o 
  -9   5   1      200.16      210.17     30.79 o 
  -8   5   1       84.89       82.03     22.68 o 
  -7   5   1      806.62      829.70     37.26 o 
  -6   5   1        1.99      -13.99     13.99 o 
  -5   5   1       28.04       11.02     13.82 o 
  -4   5   1     4755.33     4832.93     68.92 o 
  -3   5   1    15122.63    14339.72    165.31 o 
  -2   5   1     2181.04     2303.14     33.96 o 
  -1   5   1      362.66      347.21     25.58 o 
   0   5   1      982.57     1006.45     44.74 o 
   1   5   1    11769.89    11878.16    128.15 o 
   2   5   1     2929.76     2966.61     40.81 o 
   3   5   1     7725.44     7292.89     88.34 o 
   4   5   1     4445.63     4138.15     60.41 o 
   5   5   1      773.31      740.72     26.39 o 
   6   5   1        7.36       28.43     16.24 o 
   7   5   1       26.35        1.90     19.41 o 
   8   5   1      218.49      209.39     25.02 o 
   9   5   1      142.65      103.18     26.60 o 
  10   5   1       42.83        7.41     36.77 o 
 -10   6   1        0.30      -14.70     40.48 o 
  -9   6   1      300.94      308.30     34.17 o 
  -8   6   1       24.01       49.72     22.40 o 
  -7   6   1     3910.16     4137.47     78.73 o 
  -6   6   1      235.40      248.49     20.29 o 
  -5   6   1      723.58      717.68     26.95 o 
  -4   6   1     2792.23     2913.50     48.36 o 
  -3   6   1     2109.18     2078.04     36.83 o 
  -2   6   1       29.92       25.30      9.31 o 
  -1   6   1    15843.34    15440.48    209.84 o 
   0   6   1       52.95       50.23     12.01 o 
   1   6   1    29792.90    28627.38    321.98 o 
   2   6   1      272.15      306.22     12.82 o 
   3   6   1    18176.12    18048.13    206.97 o 
   4   6   1      801.58      784.76     20.25 o 
   5   6   1       33.80       27.00     13.83 o 
   6   6   1      500.58      496.99     25.87 o 
   7   6   1     2568.30     2720.43     72.39 o 
   8   6   1        2.01      -16.60     21.44 o 
   9   6   1      501.97      566.95     34.18 o 
  10   6   1       58.77       87.05     44.08 o 
  -9   7   1      441.85      538.94     50.72 o 
  -8   7   1       86.86       92.70     24.38 o 
  -7   7   1      422.31      411.69     26.51 o 
  -6   7   1      140.96      161.40     19.53 o 
  -5   7   1      111.03       99.50     20.34 o 
  -4   7   1     7801.55     7805.22    105.84 o 
  -3   7   1     7251.94     7045.91     95.86 o 
  -2   7   1       56.49       61.24     12.07 o 
  -1   7   1     2900.50     2888.63     51.38 o 
   0   7   1      889.37      829.76     37.92 o 
   1   7   1     7142.66     6879.74     85.35 o 
   2   7   1     6355.44     6525.22     89.18 o 
   3   7   1    10114.99    10146.60    132.17 o 
   4   7   1    10849.57    10622.81    128.17 o 
   5   7   1     1213.92     1197.65     28.10 o 
   6   7   1      380.52      377.29     25.01 o 
   7   7   1        8.96       22.37     21.96 o 
   8   7   1       93.45       63.44     23.93 o 
   9   7   1      157.98      183.76     29.47 o 
  -9   8   1       89.86      128.55     42.82 o 
  -8   8   1       87.59       81.04     31.02 o 
  -7   8   1      481.60      490.97     31.40 o 
  -6   8   1     4546.29     4727.83     82.84 o 
  -5   8   1      815.00      874.27     29.47 o 
  -4   8   1     1359.51     1300.96     34.08 o 
  -3   8   1      227.54      236.42     18.89 o 
  -2   8   1     1319.32     1234.36     33.46 o 
  -1   8   1     4319.91     4324.56     75.13 o 
   0   8   1     3606.30     3660.24     83.32 o 
   1   8   1     2172.80     2248.16     36.99 o 
   2   8   1     3633.07     3720.51     74.00 o 
   3   8   1       46.80       50.87     13.63 o 
   4   8   1      194.08      208.78     17.78 o 
   5   8   1      209.35      210.86     19.56 o 
   6   8   1     2915.61     3023.36     64.34 o 
   7   8   1      441.12      407.89     30.60 o 
   8   8   1      554.24      543.41     35.83 o 
   9   8   1        0.51       -8.59     29.92 o 
  -9   9   1        2.55        8.36     42.75 o 
  -8   9   1       44.05       28.43     28.60 o 
  -7   9   1       30.35       32.04     22.66 o 
  -6   9   1       83.55      115.29     20.03 o 
  -5   9   1      763.05      805.28     30.48 o 
  -4   9   1    12639.89    12347.71    178.29 o 
  -3   9   1       70.90       58.63     17.23 o 
  -2   9   1       26.32       31.29     15.46 o 
  -1   9   1      571.20      546.71     24.73 o 
   0   9   1     3384.47     3635.55     55.18 o 
   1   9   1        4.75       12.26     10.47 o 
   2   9   1       68.43       79.91     16.70 o 
   3   9   1      147.17      212.54     33.68 o 
   4   9   1    13798.50    13739.34    179.11 o 
   5   9   1      121.67       95.78     21.23 o 
   6   9   1       20.33       10.83     19.85 o 
   7   9   1       54.42       52.66     25.58 o 
   8   9   1      451.08      490.58     33.27 o 
   9   9   1      138.98      212.69     39.77 o 
  -8  10   1      205.45      174.64     32.64 o 
  -7  10   1      773.36      835.98     44.79 o 
  -6  10   1     1547.85     1534.38     41.15 o 
  -5  10   1      424.64      386.21     28.38 o 
  -4  10   1       14.11        0.80     19.60 o 
  -3  10   1     1102.34     1138.46     44.63 o 
  -2  10   1     2490.28     2435.11     60.45 o 
  -1  10   1      550.61      504.23     26.24 o 
   0  10   1     1785.91     1780.69     46.31 o 
   1  10   1     4259.38     4011.99     64.68 o 
   2  10   1     2059.32     1988.74     47.69 o 
   3  10   1     4139.44     4068.07    123.27 o 
   4  10   1      966.93      999.02     41.21 o 
   5  10   1      824.74      813.68     32.29 o 
   6  10   1     1822.13     1783.52     64.29 o 
   7  10   1      135.60      171.33     33.07 o 
   8  10   1      134.67      189.03     36.57 o 
  -8  11   1       39.31       76.94     54.76 o 
  -7  11   1      601.81      626.50     52.00 o 
  -6  11   1       86.80       56.79     23.10 o 
  -5  11   1       65.28       23.24     23.39 o 
  -4  11   1      418.22      407.44     28.91 o 
  -3  11   1     2807.93     2729.71     60.58 o 
  -2  11   1      576.24      639.61     31.30 o 
  -1  11   1      969.21      903.79     47.78 o 
   0  11   1        7.57       13.49     13.70 o 
   1  11   1     2715.53     2715.95     59.88 o 
   2  11   1     2777.03     2749.80     60.51 o 
   3  11   1     2107.50     2034.05     52.52 o 
   4  11   1      304.68      348.56     28.04 o 
   5  11   1       27.52        2.03     22.90 o 
   6  11   1        9.71      -22.99     22.99 o 
   7  11   1        2.00        5.59     28.11 o 
   8  11   1       94.84       42.11     36.83 o 
  -8  12   1       30.85        3.55     86.37 o 
  -7  12   1      532.70      608.28     54.12 o 
  -6  12   1       36.25       27.99     32.84 o 
  -5  12   1      103.07       93.75     26.75 o 
  -4  12   1      307.01      400.12     38.59 o 
  -3  12   1      103.16      116.47     24.39 o 
  -2  12   1      418.30      392.35     28.48 o 
  -1  12   1     3645.65     3770.17     74.57 o 
   0  12   1      296.21      306.38     34.57 o 
   1  12   1     6263.97     6425.74     89.79 o 
   2  12   1        2.15        7.13     21.49 o 
   3  12   1     2584.77     2591.84     61.30 o 
   4  12   1       66.24       49.71     24.79 o 
   5  12   1       84.30       95.94     27.32 o 
   6  12   1       16.80      -10.69     27.81 o 
   7  12   1      647.64      710.71     49.19 o 
  -7  13   1       34.62     -103.89    106.49 o 
  -6  13   1       62.95       58.51     37.91 o 
  -5  13   1      424.46      400.19     41.32 o 
  -4  13   1      926.11     1010.03     44.08 o 
  -3  13   1     1730.20     1840.19     72.21 o 
  -2  13   1      687.77      698.92     35.82 o 
  -1  13   1      951.07      891.02     35.20 o 
   0  13   1      524.35      543.38     30.61 o 
   1  13   1     1286.75     1373.99     66.01 o 
   2  13   1      288.88      357.21     30.42 o 
   3  13   1     1420.88     1493.57     49.94 o 
   4  13   1     1855.65     1885.67     58.36 o 
   5  13   1      300.27      328.05     34.43 o 
   6  13   1       58.44       92.60     37.18 o 
   7  13   1        4.30       34.29     45.45 o 
  -6  14   1      601.74      661.45     59.04 o 
  -5  14   1      341.74      313.28     41.15 o 
  -4  14   1       47.09       45.56     33.41 o 
  -3  14   1      120.64      143.32     28.76 o 
  -2  14   1     1087.30     1088.86     44.69 o 
  -1  14   1      947.91      993.11     51.09 o 
   0  14   1       55.46       69.69     23.44 o 
   1  14   1      314.63      346.25     28.47 o 
   2  14   1      575.15      593.73     36.22 o 
   3  14   1      413.97      452.71     35.58 o 
   4  14   1        4.70        3.72     28.81 o 
   5  14   1      114.35      121.66     38.52 o 
   6  14   1      781.28      764.98     63.67 o 
  -5  15   1      395.49      468.21     47.10 o 
  -4  15   1     1861.24     2009.77     72.46 o 
  -3  15   1       44.80       77.22     34.43 o 
  -2  15   1      211.33      240.55     32.41 o 
  -1  15   1        2.57       55.76     24.76 o 
   0  15   1        0.85       34.61     24.95 o 
   1  15   1       10.00      -14.03     23.91 o 
   2  15   1       79.85      119.97     27.01 o 
   3  15   1       46.63       61.24     34.50 o 
   4  15   1     1321.53     1385.44     62.73 o 
   5  15   1        9.31      -16.61     44.29 o 
  -4  16   1        7.39       48.44     39.01 o 
  -3  16   1      191.10      300.51     41.21 o 
  -2  16   1      712.60      772.54     44.71 o 
  -1  16   1      138.28      122.84     31.93 o 
   0  16   1      585.27      643.55     41.94 o 
   1  16   1      941.50      928.89     46.90 o 
   2  16   1      341.54      411.63     39.04 o 
   3  16   1      454.75      637.24     60.14 o 
   4  16   1      139.50      173.37     49.64 o 
  -3  17   1      204.13      231.37     60.39 o 
  -2  17   1      157.70      134.36     51.23 o 
  -1  17   1      191.01      209.27     35.99 o 
   0  17   1        4.22       39.49     32.36 o 
   1  17   1      544.13      645.71     51.01 o 
   2  17   1      435.43      484.92     49.52 o 
   3  17   1      184.82      185.92     42.71 o 
   0  18   1      112.49      278.23     64.00 o 
 -10   0   2       13.90        3.05     76.32 o 
  -8   0   2     2178.45     2220.55     70.26 o 
  -6   0   2     3424.03     3561.30     88.44 o 
  -4   0   2     5743.75     5456.60    104.44 o 
  -2   0   2    49494.42    51398.32    676.05 o 
   2   0   2      909.37      798.32     23.51 o 
   4   0   2    26971.26    27166.46    569.12 o 
   6   0   2     2169.95     2101.42     67.77 o 
   8   0   2     3709.87     3871.18     95.64 o 
  10   0   2      139.85       87.81     68.03 o 
 -10   1   2      912.02      961.25     53.54 o 
  -9   1   2      244.19      212.99     28.94 o 
  -8   1   2      403.09      468.14     27.23 o 
  -7   1   2      141.03      125.19     18.68 o 
  -6   1   2     1906.55     1755.13     37.63 o 
  -5   1   2      996.29      954.42     24.92 o 
  -4   1   2     1287.33     1444.32     27.50 o 
  -3   1   2     3193.48     3154.15     48.18 o 
  -2   1   2   101078.34    97610.51    953.86 o 
  -1   1   2      826.23      851.84     10.50 o 
   0   1   2     9534.73    10251.56    125.65 o 
   1   1   2       45.21       70.09      3.31 o 
   2   1   2    14448.17    14658.11    162.84 o 
   3   1   2      888.92      867.25     18.93 o 
   4   1   2     4165.10     3833.16     92.56 o 
   5   1   2     1399.39     1197.58     32.20 o 
   6   1   2       47.33       70.23     15.82 o 
   7   1   2     2346.75     2306.77     54.86 o 
   8   1   2      695.99      665.78     30.11 o 
   9   1   2       30.32        2.41     22.45 o 
  10   1   2      378.37      423.13     43.04 o 
 -10   2   2      123.71       47.84     40.82 o 
  -9   2   2      133.35      153.87     27.95 o 
  -8   2   2      210.91      242.83     35.93 o 
  -7   2   2     4117.61     4196.00     82.86 o 
  -6   2   2      470.71      467.31     21.25 o 
  -5   2   2     3081.72     3094.06     49.63 o 
  -4   2   2     2338.45     2358.49     35.46 o 
  -3   2   2    16839.36    16527.89    187.00 o 
  -2   2   2    24832.87    25519.89    263.64 o 
  -1   2   2    12165.78    12562.18     99.48 o 
   0   2   2    20026.50    20919.57    204.08 o 
   1   2   2    37169.29    37720.70    369.09 o 
   2   2   2      198.20      208.26      9.00 o 
   3   2   2       44.44       51.11      7.48 o 
   4   2   2     3979.58     3911.04     66.85 o 
   5   2   2     5711.67     5756.74     95.84 o 
   6   2   2      175.90      203.63     17.76 o 
   7   2   2     1977.09     1994.90     46.95 o 
   8   2   2      727.78      712.43     30.92 o 
   9   2   2       22.07       -3.05     22.78 o 
  10   2   2        5.33       12.36     33.52 o 
 -10   3   2        8.91        1.87     34.95 o 
  -9   3   2       16.54      -19.58     28.93 o 
  -8   3   2       79.52       57.01     20.60 o 
  -7   3   2      107.05       85.21     18.91 o 
  -6   3   2        0.36        4.55     14.31 o 
  -5   3   2     2111.14     2164.30     39.33 o 
  -4   3   2        9.09       11.83      8.08 o 
  -3   3   2    41867.42    42199.26    467.09 o 
  -2   3   2     9653.93    10072.23     96.44 o 
  -1   3   2    54523.29    54116.51    478.24 o 
   0   3   2       64.24       58.76      4.69 o 
   1   3   2       75.56      107.85      6.07 o 
   2   3   2     1346.27     1369.60     21.11 o 
   3   3   2     6874.02     6864.42     88.06 o 
   4   3   2       97.60      111.63     11.68 o 
   5   3   2    18588.91    18220.32    247.27 o 
   6   3   2        0.27        3.91     14.42 o 
   7   3   2     5559.93     5584.39    103.56 o 
   8   3   2        0.04       12.97     21.65 o 
   9   3   2       33.78       36.41     23.96 o 
  10   3   2        0.08      -16.64     33.07 o 
 -10   4   2      189.05      178.70     40.74 o 
  -9   4   2       30.47       40.29     31.74 o 
  -8   4   2      170.03      197.12     25.05 o 
  -7   4   2     3008.26     3064.60     82.65 o 
  -6   4   2      364.14      382.64     20.87 o 
  -5   4   2     3216.81     3162.54     51.77 o 
  -4   4   2     3696.55     3713.13     51.29 o 
  -3   4   2     9465.80     9109.82    107.00 o 
  -2   4   2      647.78      740.21     13.88 o 
  -1   4   2      837.17      795.24     12.83 o 
   0   4   2    19472.93    19482.77    217.53 o 
   1   4   2    16691.95    16881.66    178.26 o 
   2   4   2      227.12      214.53      8.07 o 
   3   4   2       78.37       77.86      9.03 o 
   4   4   2     6069.77     6160.03     83.21 o 
   5   4   2     8859.43     8889.66    128.31 o 
   6   4   2      641.03      627.09     25.81 o 
   7   4   2     2110.18     2187.71     51.05 o 
   8   4   2     1334.35     1339.27     50.77 o 
   9   4   2       39.22       16.19     23.86 o 
  10   4   2        5.13      -33.36     33.36 o 
 -10   5   2     1087.42     1071.22     58.03 o 
  -9   5   2      286.85      262.31     48.84 o 
  -8   5   2      571.22      611.06     31.10 o 
  -7   5   2        9.14        4.83     18.56 o 
  -6   5   2     1279.62     1307.08     34.87 o 
  -5   5   2     1529.83     1440.40     33.29 o 
  -4   5   2      133.32      176.65     13.03 o 
  -3   5   2     1942.92     1813.89     25.31 o 
  -2   5   2    37470.73    38247.56    457.83 o 
  -1   5   2      190.44      183.17      8.55 o 
   0   5   2     8920.81     8806.02    122.64 o 
   1   5   2     2341.13     2306.22     31.92 o 
   2   5   2     8638.03     8554.08     94.73 o 
   3   5   2     3739.58     3890.68     51.39 o 
   4   5   2     3735.86     3559.52     54.13 o 
   5   5   2      770.99      732.66     26.14 o 
   6   5   2      246.11      200.97     19.62 o 
   7   5   2      626.87      622.35     29.97 o 
   8   5   2      361.20      370.14     30.43 o 
   9   5   2      101.55       71.21     28.43 o 
  10   5   2      195.42      177.80     39.45 o 
 -10   6   2        4.25       58.08     43.95 o 
  -9   6   2       51.27       37.55     33.63 o 
  -8   6   2     1187.99     1258.34     41.24 o 
  -7   6   2       27.87       45.12     19.90 o 
  -6   6   2     1236.79     1333.35     36.41 o 
  -5   6   2        0.28        6.03     14.20 o 
  -4   6   2     2872.44     2833.77     39.37 o 
  -3   6   2       26.50       17.16      9.36 o 
  -2   6   2     1994.12     2216.82     38.89 o 
  -1   6   2     3067.72     2952.58     60.77 o 
   0   6   2    45209.63    44136.04    578.76 o 
   1   6   2      496.22      477.00     16.04 o 
   2   6   2       30.69       40.08      9.68 o 
   3   6   2       38.39       44.93      8.75 o 
   4   6   2    10415.32    10201.14    122.84 o 
   5   6   2      892.93      977.84     35.02 o 
   6   6   2      483.82      446.64     25.33 o 
   7   6   2       68.96       32.37     21.15 o 
   8   6   2     1755.28     1879.22     61.38 o 
   9   6   2        1.51      -27.01     27.01 o 
  10   6   2       99.95       90.06     38.17 o 
  -9   7   2       17.32       13.33     38.50 o 
  -8   7   2        1.60       18.93     31.94 o 
  -7   7   2       23.09       22.54     21.99 o 
  -6   7   2      907.90      858.47     32.77 o 
  -5   7   2       14.04       23.82     14.18 o 
  -4   7   2      786.02      773.25     27.50 o 
  -3   7   2     3861.70     3666.71     62.36 o 
  -2   7   2     9931.40     9601.70    125.30 o 
  -1   7   2     4329.07     4156.96     67.11 o 
   0   7   2     4191.77     4231.07     68.20 o 
   1   7   2      104.40       97.17     10.89 o 
   2   7   2    14081.71    14072.18    177.33 o 
   3   7   2       60.12       59.72     17.37 o 
   4   7   2     1497.81     1478.86     34.86 o 
   5   7   2     3571.90     3598.34     54.07 o 
   6   7   2     1905.26     1881.41     66.27 o 
   7   7   2     1243.09     1359.61     48.26 o 
   8   7   2      222.76      193.08     28.55 o 
   9   7   2        3.11      -28.53     28.53 o 
  -9   8   2       65.30       67.57     41.11 o 
  -8   8   2      355.34      356.81     36.78 o 
  -7   8   2     1960.04     2007.86     49.74 o 
  -6   8   2      332.84      343.84     26.99 o 
  -5   8   2     1530.96     1516.74     34.61 o 
  -4   8   2        2.64        2.17     13.48 o 
  -3   8   2    10066.13     9997.15    144.64 o 
  -2   8   2     4049.27     4186.73     70.05 o 
  -1   8   2      482.83      587.88     23.60 o 
   0   8   2     2948.66     3050.65     51.20 o 
   1   8   2     5311.38     5218.65     93.39 o 
   2   8   2       59.56       34.41     14.24 o 
   3   8   2      126.56      156.77     14.33 o 
   4   8   2      814.15      822.60     27.11 o 
   5   8   2      817.72      805.42     28.88 o 
   6   8   2     1763.69     1935.61     66.94 o 
   7   8   2     1363.83     1422.75     46.34 o 
   8   8   2      138.07       94.05     28.54 o 
   9   8   2       49.22       18.41     33.95 o 
  -9   9   2       58.93       48.84     41.31 o 
  -8   9   2      117.95       81.73     38.28 o 
  -7   9   2       11.93       -0.30     24.26 o 
  -6   9   2        1.87       -2.41     18.72 o 
  -5   9   2     1712.35     1731.27     42.11 o 
  -4   9   2      644.26      689.52     42.07 o 
  -3   9   2     8551.54     8526.83    128.41 o 
  -2   9   2     1953.94     1988.33     45.56 o 
  -1   9   2     7631.13     7551.84    115.20 o 
   0   9   2      564.45      540.22     22.44 o 
   1   9   2      587.12      605.14     22.24 o 
   2   9   2      308.03      325.21     21.10 o 
   3   9   2     3854.19     3820.09     62.75 o 
   4   9   2       30.59       44.01     17.17 o 
   5   9   2     4683.16     4793.94     90.40 o 
   6   9   2      190.02      188.88     23.07 o 
   7   9   2     1856.01     1938.46     58.29 o 
   8   9   2       61.60       44.37     32.75 o 
   9   9   2       10.50      -11.66     34.29 o 
  -8  10   2      141.77      214.95     57.98 o 
  -7  10   2      504.34      548.99     40.08 o 
  -6  10   2       10.70       24.88     20.91 o 
  -5  10   2     1055.03     1011.44     34.11 o 
  -4  10   2      727.67      716.36     35.35 o 
  -3  10   2     3825.91     3764.76     76.22 o 
  -2  10   2      900.08      940.16     33.81 o 
  -1  10   2     1735.24     1655.82     79.80 o 
   0  10   2     6738.29     6546.44     95.23 o 
   1  10   2     2273.13     2345.16     46.05 o 
   2  10   2        0.56        7.57     17.11 o 
   3  10   2      257.23      277.56     23.38 o 
   4  10   2     2138.47     2133.72     47.95 o 
   5  10   2     2993.06     3056.96     60.15 o 
   6  10   2      422.67      435.76     31.83 o 
   7  10   2      681.02      699.49     52.66 o 
   8  10   2      498.62      591.95     44.21 o 
  -8  11   2      133.66      163.36     56.73 o 
  -7  11   2        1.27       10.46     46.29 o 
  -6  11   2      214.43      207.46     33.30 o 
  -5  11   2     1027.55     1072.10     36.38 o 
  -4  11   2        7.78      -17.22     17.22 o 
  -3  11   2     1043.07      973.53     50.62 o 
  -2  11   2     3029.75     3067.61     88.81 o 
  -1  11   2      131.73      162.86     22.88 o 
   0  11   2     1262.93     1276.24     37.85 o 
   1  11   2      486.88      491.81     26.22 o 
   2  11   2     2687.68     2475.90     56.52 o 
   3  11   2     1123.64     1105.60     42.03 o 
   4  11   2      581.23      499.49     30.95 o 
   5  11   2       36.32      -21.54     21.54 o 
   6  11   2        3.06       -7.70     23.62 o 
   7  11   2       57.03       38.84     33.09 o 
   8  11   2       28.91       -3.84     40.69 o 
  -7  12   2        0.66      -44.67     48.81 o 
  -6  12   2      170.42      203.59     50.04 o 
  -5  12   2        1.20      -25.87     28.34 o 
  -4  12   2      197.26      219.53     27.40 o 
  -3  12   2      728.28      811.07     36.27 o 
  -2  12   2      378.68      334.93     26.85 o 
  -1  12   2     1772.31     1771.74     49.97 o 
   0  12   2     6830.63     6808.39    102.56 o 
   1  12   2        5.14       -7.86     15.99 o 
   2  12   2      141.60      159.09     25.22 o 
   3  12   2      161.83      133.10     24.69 o 
   4  12   2     1390.44     1333.09     47.03 o 
   5  12   2       27.03       18.18     29.86 o 
   6  12   2       83.56       56.71     29.52 o 
   7  12   2       34.76       65.77     32.51 o 
  -7  13   2        1.45       59.39     56.23 o 
  -6  13   2      537.62      531.51     52.83 o 
  -5  13   2       28.96       40.23     32.75 o 
  -4  13   2      770.26      807.16     59.09 o 
  -3  13   2     1134.73     1097.64     58.13 o 
  -2  13   2     1325.51     1360.17     47.15 o 
  -1  13   2     2158.60     2114.24     66.85 o 
   0  13   2      132.92      187.50     23.85 o 
   1  13   2       21.68       13.61     20.37 o 
   2  13   2     3972.89     4016.74     80.73 o 
   3  13   2        4.48       12.38     24.59 o 
   4  13   2      272.52      318.35     35.62 o 
   5  13   2     1371.69     1371.70     59.06 o 
   6  13   2      249.53      240.91     40.00 o 
   7  13   2      234.33      258.50     54.24 o 
  -6  14   2       96.16      134.41     46.45 o 
  -5  14   2      324.45      407.73     43.94 o 
  -4  14   2        0.66        8.64     44.74 o 
  -3  14   2     1912.11     2109.28     68.78 o 
  -2  14   2      462.36      532.59     40.95 o 
  -1  14   2       32.58       63.02     23.82 o 
   0  14   2      404.05      487.36     30.35 o 
   1  14   2      647.32      678.70     37.85 o 
   2  14   2      145.18      148.77     28.79 o 
   3  14   2      308.78      284.17     37.13 o 
   4  14   2       34.90       31.67     34.75 o 
   5  14   2      166.19      166.12     65.75 o 
   6  14   2      405.15      445.34     61.25 o 
  -5  15   2      616.41      615.34     83.37 o 
  -4  15   2      250.03      254.20     40.92 o 
  -3  15   2      829.75      945.75     51.88 o 
  -2  15   2       16.41       40.81     28.88 o 
  -1  15   2      120.98      156.98     30.51 o 
   0  15   2       48.69       89.60     28.25 o 
   1  15   2       16.43       30.40     27.64 o 
   2  15   2        1.07       35.53     28.31 o 
   3  15   2      416.15      449.69     43.19 o 
   4  15   2       73.77      168.68     40.20 o 
   5  15   2      257.67      351.11     52.92 o 
  -4  16   2       68.10       18.43     54.75 o 
  -3  16   2      241.10      267.61     48.86 o 
  -2  16   2      267.46      302.03     37.08 o 
  -1  16   2      979.88      998.53     48.57 o 
   0  16   2      969.41      954.24     77.68 o 
   1  16   2      234.20      292.15     43.53 o 
   2  16   2       52.85       38.91     31.41 o 
   3  16   2        3.09        0.55     36.70 o 
   4  16   2      164.48      170.97     47.51 o 
  -3  17   2      191.90      164.98     48.10 o 
  -2  17   2      441.58      507.00     47.12 o 
  -1  17   2       13.64       52.11     46.95 o 
   0  17   2        9.23       61.19     37.04 o 
   1  17   2      183.28      200.09     40.14 o 
   2  17   2      471.49      473.31     46.94 o 
   3  17   2      334.97      352.71    105.90 o 
  -9   0   3      408.35      414.25     53.70 o 
  -7   0   3     4151.98     4101.84     95.91 o 
  -5   0   3        2.64      -13.92     13.92 o 
  -3   0   3     2886.17     2700.65     47.75 o 
  -1   0   3    11974.97    12359.49    182.35 o 
   1   0   3    62051.09    61467.02   1033.76 o 
   3   0   3    38310.53    37584.64   1229.35 o 
   5   0   3     3253.05     3233.66    106.49 o 
   7   0   3      195.96      174.03     31.37 o 
   9   0   3     1390.13     1379.45    137.53 o 
 -10   1   3       52.14       36.70     35.72 o 
  -9   1   3      792.39      747.29     44.89 o 
  -8   1   3       13.56       12.52     19.30 o 
  -7   1   3     4913.30     5104.24     84.31 o 
  -6   1   3      949.83      987.37     28.99 o 
  -5   1   3       22.06       34.82     10.91 o 
  -4   1   3     1373.82     1294.39     26.23 o 
  -3   1   3    10299.01    10101.81    116.65 o 
  -2   1   3     5771.23     5978.06     74.73 o 
  -1   1   3     1056.33     1163.64     17.37 o 
   0   1   3     8120.48     8515.51    134.44 o 
   1   1   3    52920.93    52718.84    514.96 o 
   2   1   3     3887.76     4223.27     49.76 o 
   3   1   3     1868.05     1854.92     31.31 o 
   4   1   3      950.34      837.89     23.95 o 
   5   1   3     1404.56     1456.38     35.78 o 
   6   1   3        2.17        3.02     18.44 o 
   7   1   3      262.39      296.31     23.63 o 
   8   1   3     1265.50     1323.46     42.63 o 
   9   1   3      807.95      803.44     35.15 o 
  10   1   3        8.00      -16.68     33.41 o 
 -10   2   3      353.12      402.47     43.35 o 
  -9   2   3       86.37       79.88     36.72 o 
  -8   2   3       49.34       48.23     20.67 o 
  -7   2   3      560.24      533.23     25.81 o 
  -6   2   3    11285.30    11260.67    148.19 o 
  -5   2   3       10.30       13.03     10.85 o 
  -4   2   3     2769.47     2804.59     40.33 o 
  -3   2   3     2530.74     2476.36     43.04 o 
  -2   2   3    21724.81    21155.78    196.37 o 
  -1   2   3      977.12      932.64     14.07 o 
   0   2   3     9382.94    10045.36     94.86 o 
   1   2   3    12370.18    12561.56    124.78 o 
   2   2   3    19484.21    20591.78    213.44 o 
   3   2   3     3879.98     3817.49     56.71 o 
   4   2   3     7795.14     7644.26    119.80 o 
   5   2   3      852.30      879.51     29.12 o 
   6   2   3     3692.31     3713.53     70.40 o 
   7   2   3      100.70      100.95     19.11 o 
   8   2   3      338.56      344.53     27.56 o 
   9   2   3      125.48      108.58     32.04 o 
  10   2   3       66.60       58.94     34.43 o 
 -10   3   3      258.05      242.98     40.43 o 
  -9   3   3       18.66      -26.25     30.94 o 
  -8   3   3       41.86       26.87     20.37 o 
  -7   3   3      101.03      109.07     19.33 o 
  -6   3   3     2024.77     2068.95     42.15 o 
  -5   3   3      519.29      536.54     20.09 o 
  -4   3   3    20835.19    20615.00    234.50 o 
  -3   3   3        9.56        9.92      7.21 o 
  -2   3   3    11081.53    11264.43    107.42 o 
  -1   3   3       22.26       18.23      3.81 o 
   0   3   3    34799.13    35164.36    389.31 o 
   1   3   3      126.81      134.82      5.33 o 
   2   3   3      213.40      258.58      8.39 o 
   3   3   3      644.00      686.79     18.37 o 
   4   3   3    16050.75    16040.72    241.08 o 
   5   3   3       23.22       52.96     14.15 o 
   6   3   3       27.90       12.55     15.00 o 
   7   3   3        5.41       14.73     18.32 o 
   8   3   3     4528.96     4591.58     83.06 o 
   9   3   3        0.33      -24.97     24.97 o 
  10   3   3       17.56      -12.41     33.75 o 
 -10   4   3      309.85      310.12     43.14 o 
  -9   4   3       35.77       -2.72     30.85 o 
  -8   4   3       12.67       14.79     23.30 o 
  -7   4   3      740.85      742.79     29.53 o 
  -6   4   3     6255.99     6198.44     90.02 o 
  -5   4   3        1.99       -1.08     12.05 o 
  -4   4   3     3693.81     3626.45     53.78 o 
  -3   4   3     2621.53     2727.05     33.55 o 
  -2   4   3    29590.56    29819.46    292.66 o 
  -1   4   3       15.31        9.56      4.71 o 
   0   4   3       96.32       81.31      5.81 o 
   1   4   3     5373.13     5127.26     54.86 o 
   2   4   3     6696.83     6683.12     80.01 o 
   3   4   3     8598.88     8413.86    107.76 o 
   4   4   3     8630.48     8924.57    125.92 o 
   5   4   3      414.61      430.96     20.04 o 
   6   4   3     4273.28     4320.19     72.97 o 
   7   4   3        6.13        8.18     18.79 o 
   8   4   3      144.07      111.22     26.27 o 
   9   4   3      464.63      510.92     40.25 o 
  10   4   3       18.13       15.47     35.12 o 
 -10   5   3       60.38       88.02     43.62 o 
  -9   5   3      440.07      440.71     45.83 o 
  -8   5   3        0.18       11.69     23.91 o 
  -7   5   3     4633.32     4944.00     79.32 o 
  -6   5   3      113.41      210.57     71.45 o 
  -5   5   3      145.22      134.40     16.18 o 
  -4   5   3      645.88      597.47     28.30 o 
  -3   5   3     5258.30     5237.91     61.71 o 
  -2   5   3      116.41      121.35      8.84 o 
  -1   5   3     4522.78     4451.40     52.40 o 
   0   5   3     1494.94     1500.93     26.19 o 
   1   5   3    35504.05    35281.26    393.76 o 
   2   5   3     6197.99     6465.61     78.36 o 
   3   5   3     1921.12     1881.71     30.14 o 
   4   5   3     4834.06     4836.20     63.54 o 
   5   5   3      743.51      754.99     26.21 o 
   6   5   3        0.18        4.59     15.68 o 
   7   5   3       15.78       -8.94     19.04 o 
   8   5   3      279.81      290.52     28.14 o 
   9   5   3      590.59      633.81     68.79 o 
  10   5   3        4.97        2.22     34.64 o 
 -10   6   3       20.82       -2.02     86.97 o 
  -9   6   3      304.53      359.53     46.26 o 
  -8   6   3      145.59      127.31     44.45 o 
  -7   6   3     1609.55     1590.28     59.64 o 
  -6   6   3      499.58      487.25     25.68 o 
  -5   6   3       68.23      110.14     15.12 o 
  -4   6   3      290.47      311.90     12.75 o 
  -3   6   3     1615.75     1463.82     41.28 o 
  -2   6   3       66.92       84.20      8.93 o 
  -1   6   3     7495.07     7530.24     98.42 o 
   0   6   3     3877.10     3997.26     62.80 o 
   1   6   3    40676.96    39701.35    414.09 o 
   2   6   3      993.28      987.56     24.16 o 
   3   6   3     7990.71     7717.05     94.34 o 
   4   6   3     1496.58     1487.27     28.79 o 
   5   6   3     1460.22     1467.63     34.49 o 
   6   6   3       50.02       49.99     17.81 o 
   7   6   3      184.22      172.71     23.61 o 
   8   6   3      101.25       67.37     25.32 o 
   9   6   3      591.26      614.01     50.57 o 
  -9   7   3      398.51      445.27     50.10 o 
  -8   7   3        0.07       -8.08     33.55 o 
  -7   7   3     1333.31     1412.71     58.24 o 
  -6   7   3      255.11      263.52     21.51 o 
  -5   7   3      643.34      689.26     21.05 o 
  -4   7   3      795.46      706.38     23.38 o 
  -3   7   3     2978.99     2984.81     53.62 o 
  -2   7   3      839.46      805.63     23.04 o 
  -1   7   3      708.68      686.77     19.94 o 
   0   7   3     9171.72     8982.30    128.75 o 
   1   7   3    23108.68    23114.73    284.81 o 
   2   7   3     2203.01     2164.73     44.10 o 
   3   7   3      916.21      829.82     21.41 o 
   4   7   3     3381.97     3367.12     49.78 o 
   5   7   3      201.78      178.43     17.60 o 
   6   7   3      129.31      136.56     20.75 o 
   7   7   3      391.20      330.47     32.34 o 
   8   7   3      884.77      987.22     46.78 o 
   9   7   3      366.42      400.45     46.32 o 
  -9   8   3      137.81       88.16     43.05 o 
  -8   8   3       24.62       13.99     34.83 o 
  -7   8   3      182.02      179.97     26.79 o 
  -6   8   3     4009.58     4123.96     71.35 o 
  -5   8   3       12.83       -1.50     15.61 o 
  -4   8   3     2043.08     1976.78     40.21 o 
  -3   8   3      205.30      206.17     16.71 o 
  -2   8   3     9323.24     9241.60    120.96 o 
  -1   8   3     3129.17     3032.62     55.09 o 
   0   8   3      674.26      734.95     29.72 o 
   1   8   3     2418.72     2531.06     44.16 o 
   2   8   3     5171.97     5062.99     68.01 o 
   3   8   3     1230.69     1238.26     31.11 o 
   4   8   3     1071.35     1080.44     33.13 o 
   5   8   3     1139.71     1202.60     34.44 o 
   6   8   3     1485.41     1532.13     42.44 o 
   7   8   3      340.01      296.41     28.44 o 
   8   8   3       31.23       39.23     30.15 o 
   9   8   3        0.00       19.13     38.47 o 
  -9   9   3       16.23      -34.34     50.20 o 
  -8   9   3        3.22      -12.99     35.62 o 
  -7   9   3      335.01      321.62     39.73 o 
  -6   9   3      150.15      170.37     28.14 o 
  -5   9   3     1203.44     1143.10     46.65 o 
  -4   9   3     4801.11     4759.28     73.48 o 
  -3   9   3        0.41        4.95     13.46 o 
  -2   9   3     1174.40     1302.24     41.60 o 
  -1   9   3      178.24      159.20     21.95 o 
   0   9   3     4752.26     4555.32     70.42 o 
   1   9   3      527.38      453.95     20.43 o 
   2   9   3      597.50      604.72     22.15 o 
   3   9   3     1653.85     1584.12     41.45 o 
   4   9   3     7720.17     7720.79    108.97 o 
   5   9   3        0.90       30.79     18.33 o 
   6   9   3       11.89       -6.88     20.20 o 
   7   9   3       25.18       44.06     28.30 o 
   8   9   3     1191.94     1229.94     62.88 o 
   9   9   3        1.73        9.12     40.23 o 
  -8  10   3       69.90       23.20     49.36 o 
  -7  10   3        2.16        3.72     40.97 o 
  -6  10   3      884.88      878.75     42.45 o 
  -5  10   3       79.48       75.61     19.49 o 
  -4  10   3      830.66      759.15     28.13 o 
  -3  10   3      142.45      174.02     16.42 o 
  -2  10   3     7312.79     7404.26    154.98 o 
  -1  10   3       99.73      106.30     18.10 o 
   0  10   3     1632.08     1626.38     39.07 o 
   1  10   3     4849.00     4625.14    117.38 o 
   2  10   3      771.04      724.24     25.97 o 
   3  10   3     2563.00     2466.32     55.22 o 
   4  10   3     1626.48     1672.47     42.79 o 
   5  10   3       41.55       28.84     20.01 o 
   6  10   3     2164.42     2240.68     52.97 o 
   7  10   3       24.78        1.99     29.96 o 
   8  10   3        9.04      -15.29     37.74 o 
  -8  11   3        1.71      -33.48     70.40 o 
  -7  11   3     1108.58     1164.66     78.14 o 
  -6  11   3      291.99      242.11     33.52 o 
  -5  11   3       25.89       15.44     26.99 o 
  -4  11   3     1580.62     1469.49     45.84 o 
  -3  11   3      307.58      350.22     26.65 o 
  -2  11   3       33.94       48.60     20.09 o 
  -1  11   3     1269.22     1245.62     39.82 o 
   0  11   3       17.40       32.30     19.98 o 
   1  11   3    10471.52    10516.83    133.02 o 
   2  11   3     2758.09     2649.82     51.53 o 
   3  11   3     1188.84     1185.60     41.65 o 
   4  11   3      691.61      671.04     31.50 o 
   5  11   3      102.96       81.74     23.22 o 
   6  11   3      115.05      115.62     28.56 o 
   7  11   3        1.74       31.78     45.59 o 
   8  11   3       65.92       79.49     51.85 o 
  -7  12   3      485.00      432.40     62.48 o 
  -6  12   3      125.01      101.08     38.97 o 
  -5  12   3        1.97       25.52     29.27 o 
  -4  12   3      686.53      661.96     40.88 o 
  -3  12   3      167.23      187.27     25.22 o 
  -2  12   3        8.59       -1.67     21.02 o 
  -1  12   3     1834.80     1826.08     54.98 o 
   0  12   3     1036.91     1067.29     38.64 o 
   1  12   3     5960.08     5950.91     92.78 o 
   2  12   3      754.91      765.83     35.84 o 
   3  12   3     1045.60     1053.12     41.59 o 
   4  12   3       59.73       49.32     24.81 o 
   5  12   3      517.83      537.19     47.34 o 
   6  12   3       36.85       20.47     28.30 o 
   7  12   3      214.02      205.49     39.30 o 
  -7  13   3      203.25      180.04     59.61 o 
  -6  13   3       19.77      -18.68     38.93 o 
  -5  13   3      463.07      472.11     53.83 o 
  -4  13   3      636.74      597.44     41.70 o 
  -3  13   3      584.92      618.03     47.34 o 
  -2  13   3       17.39       39.85     27.74 o 
  -1  13   3      334.85      327.16     26.81 o 
   0  13   3      666.63      691.61     29.39 o 
   1  13   3     2173.35     2252.70     74.87 o 
   2  13   3      468.82      537.87     33.16 o 
   3  13   3      292.96      305.93     35.57 o 
   4  13   3     1453.74     1551.18     74.29 o 
   5  13   3        0.61       36.54     33.41 o 
   6  13   3       25.82       59.87     41.30 o 
   7  13   3       89.24      117.42     46.74 o 
  -6  14   3      380.32      447.90     66.19 o 
  -5  14   3       10.79       25.91     39.41 o 
  -4  14   3      249.77      262.63     44.58 o 
  -3  14   3       70.42       97.72     34.18 o 
  -2  14   3     1672.42     1704.87     69.51 o 
  -1  14   3      981.37      964.06     73.57 o 
   0  14   3       10.99        7.25     25.11 o 
   1  14   3        0.29        9.69     25.70 o 
   2  14   3      257.93      291.66     32.13 o 
   3  14   3      291.06      341.17     38.28 o 
   4  14   3       92.02      108.51     35.42 o 
   5  14   3      348.74      387.57     54.51 o 
   6  14   3      556.16      661.92     58.93 o 
  -5  15   3      424.72      475.64    115.36 o 
  -4  15   3      906.62     1074.85     80.66 o 
  -3  15   3       73.87       92.68     40.81 o 
  -2  15   3       17.43       72.45     30.05 o 
  -1  15   3      173.48      183.86     31.21 o 
   0  15   3      569.41      622.12     39.74 o 
   1  15   3      328.47      335.87     34.65 o 
   2  15   3      299.55      318.96     34.53 o 
   3  15   3      418.45      501.00     44.11 o 
   4  15   3     1023.55      999.61     65.02 o 
   5  15   3       12.23       58.03     44.82 o 
  -4  16   3       20.35       77.06     72.18 o 
  -3  16   3       35.72      121.61     57.98 o 
  -2  16   3      572.82      568.35     47.14 o 
  -1  16   3        2.44      -28.46     32.25 o 
   0  16   3      191.56      252.66     38.72 o 
   1  16   3      435.62      466.89     43.75 o 
   2  16   3       79.60       88.49     37.18 o 
   3  16   3      419.61      472.18     53.68 o 
   4  16   3      192.19      228.47     51.17 o 
  -3  17   3       30.29       98.26     47.05 o 
  -2  17   3       60.93      121.83     45.56 o 
  -1  17   3      389.25      432.23     53.11 o 
   0  17   3       24.41       61.11     43.95 o 
   1  17   3      608.45      710.34     59.17 o 
   2  17   3      454.80      504.65     56.67 o 
   3  17   3      162.72      173.93     64.42 o 
 -10   0   4      321.94      429.79     62.26 o 
  -8   0   4      706.00      657.18     54.82 o 
  -6   0   4      608.92      520.64     35.43 o 
  -4   0   4     4100.64     4300.37     86.28 o 
  -2   0   4     6125.47     6119.87    148.45 o 
   0   0   4    17999.80    18030.41    396.57 o 
   2   0   4     4748.39     4812.54     86.06 o 
   4   0   4    39491.95    39453.14    813.64 o 
   6   0   4      390.09      385.72     31.79 o 
   8   0   4     1056.48     1148.85     80.46 o 
  10   0   4       26.13       27.78     46.89 o 
 -10   1   4      361.96      324.03     41.98 o 
  -9   1   4      114.75      108.90     32.01 o 
  -8   1   4       23.87       33.39     26.21 o 
  -7   1   4      201.46      209.07     20.02 o 
  -6   1   4     8908.74     8985.45    121.61 o 
  -5   1   4     1783.02     1804.53     35.22 o 
  -4   1   4     2355.68     2208.69     50.25 o 
  -3   1   4     1092.92     1098.96     19.78 o 
  -2   1   4    12853.72    13092.36    137.63 o 
  -1   1   4      132.33      142.29     10.27 o 
   0   1   4     9308.34     9433.64    150.12 o 
   1   1   4     6328.61     6571.11     74.61 o 
   2   1   4    42074.03    43638.70    567.66 o 
   3   1   4     2292.72     2472.12     43.03 o 
   4   1   4     2128.93     2246.72     43.17 o 
   5   1   4     3667.14     3598.69     65.22 o 
   6   1   4      191.08      188.44     18.75 o 
   7   1   4     1009.02     1058.36     37.69 o 
   8   1   4     1322.81     1309.98     41.66 o 
   9   1   4      388.58      333.35     49.01 o 
  10   1   4      252.64      232.94     37.40 o 
 -10   2   4      165.90      123.85     38.25 o 
  -9   2   4      184.75      156.86     33.57 o 
  -8   2   4      411.91      416.11     33.71 o 
  -7   2   4      215.67      195.85     20.13 o 
  -6   2   4      416.89      413.14     22.11 o 
  -5   2   4     5674.68     5626.09     79.47 o 
  -4   2   4     1692.46     1756.85     36.69 o 
  -3   2   4    39880.95    39296.38    405.37 o 
  -2   2   4     1657.64     1657.27     21.78 o 
  -1   2   4      247.29      327.77      8.05 o 
   0   2   4     7127.71     7261.85     91.70 o 
   1   2   4       48.14       52.66      5.65 o 
   2   2   4      396.77      425.61     10.10 o 
   3   2   4       57.97       57.85      8.69 o 
   4   2   4     3047.62     2858.70     51.91 o 
   5   2   4    17726.43    17937.41    269.92 o 
   6   2   4       80.34       77.16     17.43 o 
   7   2   4      346.24      326.42     25.12 o 
   8   2   4      113.24       98.99     28.24 o 
   9   2   4        2.16       -6.62     33.11 o 
  10   2   4        2.89        8.08     33.93 o 
 -10   3   4        1.58       31.52     41.66 o 
  -9   3   4      259.84      209.11     35.56 o 
  -8   3   4        3.46        6.24     26.21 o 
  -7   3   4      940.84      944.81     50.80 o 
  -6   3   4       16.69       21.36     14.62 o 
  -5   3   4     2156.11     2001.70     41.15 o 
  -4   3   4     4031.07     3962.26     57.01 o 
  -3   3   4    19486.25    20370.27    202.50 o 
  -2   3   4      255.37      249.89     11.55 o 
  -1   3   4     2070.00     2074.30     26.01 o 
   0   3   4       78.83      104.72      7.99 o 
   1   3   4    16496.88    16424.34    173.41 o 
   2   3   4        7.62        6.45      4.58 o 
   3   3   4     1032.43     1088.78     23.38 o 
   4   3   4     1841.47     1997.33     40.64 o 
   5   3   4     8635.03     8209.17    131.48 o 
   6   3   4      199.55      195.91     21.03 o 
   7   3   4     3723.68     3761.26     68.36 o 
   8   3   4        0.28      -20.59     20.59 o 
   9   3   4      689.47      742.46     60.94 o 
  10   3   4        0.21      -33.41     33.41 o 
 -10   4   4      233.47      246.63     47.06 o 
  -9   4   4      147.22      128.12     43.99 o 
  -8   4   4      167.58      137.76     33.01 o 
  -7   4   4      197.09      206.67     22.60 o 
  -6   4   4      442.39      423.15     22.90 o 
  -5   4   4     2565.05     2364.55     56.49 o 
  -4   4   4     2517.84     2662.41     39.84 o 
  -3   4   4    44229.11    44060.63    490.20 o 
  -2   4   4      480.09      420.68     19.73 o 
  -1   4   4     3756.57     3868.68     40.02 o 
   0   4   4      993.54      931.72     15.48 o 
   1   4   4      820.87      783.48     14.97 o 
   2   4   4     2442.59     2406.05     33.34 o 
   3   4   4     3097.40     3231.90     51.49 o 
   4   4   4    10294.75    10066.17    140.51 o 
   5   4   4    11984.44    12035.24    187.09 o 
   6   4   4       39.15       26.86     16.12 o 
   7   4   4      157.40      168.67     21.74 o 
   8   4   4      105.02       93.98     27.75 o 
   9   4   4       45.56       54.15     35.86 o 
  10   4   4       44.42       99.93     37.75 o 
 -10   5   4      287.53      299.33     49.54 o 
  -9   5   4       16.52       -2.21     39.08 o 
  -8   5   4       45.68       33.76     31.51 o 
  -7   5   4       32.77       27.10     23.48 o 
  -6   5   4     7845.83     7933.52    120.38 o 
  -5   5   4     2130.50     2152.52     40.55 o 
  -4   5   4      872.63      818.28     19.59 o 
  -3   5   4      194.69      169.76      9.66 o 
  -2   5   4    13490.57    13177.43    163.23 o 
  -1   5   4      452.17      475.61     18.23 o 
   0   5   4     7203.76     7360.83     95.23 o 
   1   5   4     3691.31     3686.61     47.93 o 
   2   5   4    25054.15    24740.18    300.95 o 
   3   5   4      801.34      822.97     20.77 o 
   4   5   4      229.16      227.16     15.53 o 
   5   5   4      940.74      925.01     29.03 o 
   6   5   4      251.99      240.96     20.84 o 
   7   5   4      307.48      282.18     24.20 o 
   8   5   4     1280.74     1397.59     85.28 o 
   9   5   4      231.55      255.18     41.78 o 
  10   5   4      139.08      181.12     39.40 o 
  -9   6   4        9.86       38.69     56.14 o 
  -8   6   4      641.70      645.74     62.40 o 
  -7   6   4      141.75      128.85     26.63 o 
  -6   6   4      201.42      204.76     17.10 o 
  -5   6   4      137.41      140.62     13.44 o 
  -4   6   4     2887.07     2871.09     44.60 o 
  -3   6   4     2250.17     2275.99     36.89 o 
  -2   6   4     3872.98     3816.74     55.68 o 
  -1   6   4     3180.68     3139.87     46.74 o 
   0   6   4    14948.02    14490.14    180.91 o 
   1   6   4      107.19      110.17     11.95 o 
   2   6   4     1060.69     1036.17     24.17 o 
   3   6   4     3415.92     3392.88     47.59 o 
   4   6   4    14725.80    14253.38    180.22 o 
   5   6   4      100.91      132.36     15.68 o 
   6   6   4      189.82      179.41     20.66 o 
   7   6   4        1.24      -20.20     20.20 o 
   8   6   4      884.14      867.76     84.06 o 
   9   6   4        2.94       27.47     54.16 o 
  -9   7   4       54.48      105.44     41.54 o 
  -8   7   4        2.75       16.93     33.23 o 
  -7   7   4      160.09      142.46     33.47 o 
  -6   7   4     3243.30     3157.72     57.93 o 
  -5   7   4      302.86      315.84     17.09 o 
  -4   7   4       14.60       16.80     13.31 o 
  -3   7   4      254.89      244.08     13.99 o 
  -2   7   4     4416.74     4460.11     65.09 o 
  -1   7   4      519.02      519.55     21.08 o 
   0   7   4     4142.28     4017.11     59.54 o 
   1   7   4     1955.54     1896.63     29.52 o 
   2   7   4    17810.18    17698.01    204.10 o 
   3   7   4       37.95       55.93     10.49 o 
   4   7   4      690.27      695.10     23.72 o 
   5   7   4     2695.32     2688.32     49.29 o 
   6   7   4       49.16       64.40     19.98 o 
   7   7   4      322.57      367.14     32.48 o 
   8   7   4      325.21      291.20     39.92 o 
   9   7   4       84.16      118.41     40.78 o 
  -9   8   4       29.24      -23.77     40.64 o 
  -8   8   4      217.94      269.72     43.49 o 
  -7   8   4       34.82       46.98     31.84 o 
  -6   8   4       78.28       96.10     25.87 o 
  -5   8   4     2107.01     2229.46     50.52 o 
  -4   8   4      181.88      182.76     16.92 o 
  -3   8   4    16776.19    17063.00    220.65 o 
  -2   8   4     2018.85     1993.46     42.01 o 
  -1   8   4      984.00      962.56     40.30 o 
   0   8   4     4393.20     4331.22     61.00 o 
   1   8   4      150.99      148.40     13.68 o 
   2   8   4       52.80       59.66     10.30 o 
   3   8   4      130.33      129.83     18.17 o 
   4   8   4       12.92       30.18     12.06 o 
   5   8   4     5246.53     5383.28     82.07 o 
   6   8   4      200.63      227.43     22.50 o 
   7   8   4       25.72       16.93     26.68 o 
   8   8   4       30.57      -21.73     34.35 o 
   9   8   4       37.38       41.73     40.66 o 
  -9   9   4       40.35      -49.65     49.65 o 
  -8   9   4        4.96      -21.98     36.99 o 
  -7   9   4      108.87      157.05     36.00 o 
  -6   9   4       51.75      105.38     28.16 o 
  -5   9   4     2728.41     2835.14     92.07 o 
  -4   9   4     3618.40     3557.68     76.20 o 
  -3   9   4     3663.51     3744.72     67.46 o 
  -2   9   4     1582.13     1550.59     42.30 o 
  -1   9   4     1627.32     1562.25     46.48 o 
   0   9   4       29.87       52.56     12.95 o 
   1   9   4     2990.87     2959.02     59.29 o 
   2   9   4       87.48       89.21     13.44 o 
   3   9   4      466.34      444.32     19.90 o 
   4   9   4     3235.81     3220.46     57.31 o 
   5   9   4     2957.16     2818.45     54.58 o 
   6   9   4      210.73      265.21     34.45 o 
   7   9   4     1410.41     1332.26     61.41 o 
   8   9   4        0.09       30.25     36.58 o 
  -8  10   4       10.03       26.48     48.68 o 
  -7  10   4      306.08      292.70     51.37 o 
  -6  10   4        0.26      -38.01     38.01 o 
  -5  10   4      678.18      700.02     48.11 o 
  -4  10   4      168.27      145.85     23.99 o 
  -3  10   4     6563.81     6443.79    143.77 o 
  -2  10   4       45.58       65.16     18.32 o 
  -1  10   4     3055.04     2906.57     51.48 o 
   0  10   4      451.59      421.65     20.59 o 
   1  10   4        9.41       20.90     13.83 o 
   2  10   4      968.51      967.52     30.11 o 
   3  10   4      220.46      187.38     19.89 o 
   4  10   4     1175.67     1197.19     35.44 o 
   5  10   4     4292.34     4195.91     79.26 o 
   6  10   4      293.26      320.19     30.20 o 
   7  10   4      285.04      314.72     42.12 o 
   8  10   4       80.28       72.99     52.80 o 
  -8  11   4       65.13       45.37     54.75 o 
  -7  11   4        8.25        1.45     48.18 o 
  -6  11   4     1919.55     2047.21     93.15 o 
  -5  11   4      493.47      502.40     37.77 o 
  -4  11   4       54.50       35.85     24.92 o 
  -3  11   4      551.35      571.41     30.48 o 
  -2  11   4     2657.20     2685.02     58.48 o 
  -1  11   4       37.78       63.26     21.94 o 
   0  11   4     2514.96     2447.87     45.77 o 
   1  11   4      852.67      854.72     28.06 o 
   2  11   4     6932.59     6843.69    100.44 o 
   3  11   4      833.20      841.59     52.51 o 
   4  11   4       27.42      -22.48     22.48 o 
   5  11   4        0.44       -0.57     36.03 o 
   6  11   4       34.63       48.57     29.97 o 
   7  11   4       96.45       95.82     38.66 o 
   8  11   4      123.30      164.36     45.04 o 
  -7  12   4      101.83       42.54     71.58 o 
  -6  12   4       35.76       34.10     79.27 o 
  -5  12   4      196.92      176.47     37.72 o 
  -4  12   4      411.73      359.12     34.82 o 
  -3  12   4     1112.21     1105.22     47.75 o 
  -2  12   4      920.50      944.84     43.71 o 
  -1  12   4      313.70      280.10     26.24 o 
   0  12   4     5419.83     5384.25    121.07 o 
   1  12   4       34.58       34.99     17.51 o 
   2  12   4        3.95       10.93     22.58 o 
   3  12   4     1581.68     1486.59     82.49 o 
   4  12   4     1840.38     1896.98     70.11 o 
   5  12   4       66.90       91.80     51.92 o 
   6  12   4       98.82       82.48     34.32 o 
   7  12   4       23.18       -9.34     35.14 o 
  -7  13   4        9.21      -72.01     77.50 o 
  -6  13   4      554.13      611.32    100.57 o 
  -5  13   4      129.88       62.98     47.67 o 
  -4  13   4      348.15      348.58     42.76 o 
  -3  13   4       74.28       69.08     29.62 o 
  -2  13   4      254.01      292.07     33.95 o 
  -1  13   4      234.38      245.48     28.55 o 
   0  13   4      503.84      523.77     29.77 o 
   1  13   4        1.11       12.43     20.19 o 
   2  13   4     2657.00     2735.55     74.47 o 
   3  13   4      131.14      139.93     31.51 o 
   4  13   4        0.69      -29.66     29.66 o 
   5  13   4      668.05      692.24     54.14 o 
   6  13   4       31.51       -6.39     40.71 o 
   7  13   4       52.26       22.40     44.58 o 
  -6  14   4       90.87      143.63     92.88 o 
  -5  14   4      328.20      440.57     82.82 o 
  -4  14   4       30.44       42.45     48.33 o 
  -3  14   4     2219.69     2469.35    135.54 o 
  -2  14   4      260.14      381.45     37.67 o 
  -1  14   4      221.69      263.37     50.24 o 
   0  14   4      499.40      552.43     31.85 o 
   1  14   4      147.60      185.55     31.61 o 
   2  14   4       93.47       90.49     28.62 o 
   3  14   4       20.52       64.48     36.63 o 
   4  14   4       99.65       74.92     40.62 o 
   5  14   4      816.68      817.76     60.59 o 
   6  14   4      361.34      296.67     52.06 o 
  -5  15   4      736.98      689.74     74.24 o 
  -4  15   4      473.34      509.66     67.16 o 
  -3  15   4      385.76      445.81     62.12 o 
  -2  15   4      352.40      383.95     47.26 o 
  -1  15   4      308.34      283.77     38.09 o 
   0  15   4        0.03      -12.05     29.20 o 
   1  15   4      355.55      354.62     39.06 o 
   2  15   4       33.75       40.35     31.83 o 
   3  15   4      531.50      525.97     52.13 o 
   4  15   4      435.23      490.30     62.58 o 
   5  15   4      297.71      326.87     53.00 o 
  -4  16   4      128.01      120.23     58.40 o 
  -3  16   4      335.83      425.50     65.26 o 
  -2  16   4       50.83       14.48     44.00 o 
  -1  16   4      639.33      789.09     59.38 o 
   0  16   4      211.29      163.59     48.45 o 
   1  16   4       14.48       53.35     40.42 o 
   2  16   4       18.00       56.66     42.27 o 
   3  16   4       15.16       39.42     42.50 o 
   4  16   4      124.59      101.68     48.83 o 
  -2  17   4      150.09      205.81     48.59 o 
  -1  17   4        2.48        1.35     43.10 o 
   0  17   4      224.51      194.84     56.15 o 
   1  17   4      220.39      278.11     50.28 o 
   2  17   4      738.06      814.19     63.86 o 
  -9   0   5     1564.35     1783.98    121.28 o 
  -7   0   5       23.74       18.50     32.10 o 
  -5   0   5       16.17       19.98     19.52 o 
  -3   0   5     9408.47     9338.42    164.41 o 
  -1   0   5    10316.71    10680.50    242.62 o 
   1   0   5     5973.21     6190.52    184.58 o 
   3   0   5     8412.28     8409.73    518.84 o 
   5   0   5    10839.15    10530.70    230.49 o 
   7   0   5       12.31       32.04     26.73 o 
   9   0   5       10.62      105.87     68.03 o 
 -10   1   5        5.43       42.31     40.44 o 
  -9   1   5      557.41      503.47     46.03 o 
  -8   1   5       75.80       66.38     27.13 o 
  -7   1   5     3087.29     3161.70     73.35 o 
  -6   1   5     2155.64     2161.13     45.59 o 
  -5   1   5     2543.43     2651.85     47.79 o 
  -4   1   5      329.58      328.29     15.33 o 
  -3   1   5      302.00      285.16     17.11 o 
  -2   1   5     1185.39     1185.77     21.18 o 
  -1   1   5    13082.51    13464.08    209.03 o 
   0   1   5     7069.40     7074.60    134.35 o 
   1   1   5    74259.57    75853.77    996.16 o 
   2   1   5     4962.78     5118.28     64.13 o 
   3   1   5     2075.98     2008.34     37.46 o 
   4   1   5      529.75      556.79     19.32 o 
   5   1   5     1037.20      956.26     29.86 o 
   6   1   5      143.31      132.81     18.04 o 
   7   1   5       43.24       41.28     19.16 o 
   8   1   5     1635.66     1658.62     72.37 o 
   9   1   5     1299.55     1306.24     60.98 o 
  10   1   5        7.91      -32.54     32.54 o 
 -10   2   5      483.96      454.51     50.74 o 
  -9   2   5      331.24      292.30     42.43 o 
  -8   2   5       10.00       30.46     35.35 o 
  -7   2   5       21.24       -0.57     24.90 o 
  -6   2   5     1888.10     1854.22     79.76 o 
  -5   2   5      115.41      116.73     12.84 o 
  -4   2   5       21.62       24.45      9.47 o 
  -3   2   5     4999.23     4984.25     60.76 o 
  -2   2   5    50893.45    51735.16    617.92 o 
  -1   2   5     6889.44     6931.44     88.34 o 
   0   2   5    18190.32    18845.06    251.35 o 
   1   2   5     1032.98     1040.37     20.72 o 
   2   2   5       56.20       82.40      6.14 o 
   3   2   5     1635.57     1658.54     32.65 o 
   4   2   5     4379.53     4346.72     78.05 o 
   5   2   5     2290.01     2220.42     46.58 o 
   6   2   5     8367.52     8255.74    134.58 o 
   7   2   5        8.58        9.86     18.89 o 
   8   2   5      106.24      126.32     44.41 o 
   9   2   5      177.83      215.10     38.05 o 
  10   2   5        0.23       -5.84     32.97 o 
 -10   3   5        9.59      -41.12     41.12 o 
  -9   3   5       16.76        2.04     45.81 o 
  -8   3   5      125.70       96.79     37.70 o 
  -7   3   5       39.40       19.20     25.93 o 
  -6   3   5     2398.70     2617.07     59.38 o 
  -5   3   5       61.37       69.22     12.52 o 
  -4   3   5     7258.15     7120.70     92.78 o 
  -3   3   5        3.60       18.72      6.72 o 
  -2   3   5      464.47      489.59     13.93 o 
  -1   3   5       38.14       31.71      4.59 o 
   0   3   5    18396.96    18992.23    213.48 o 
   1   3   5     2746.15     2723.42     34.71 o 
   2   3   5     9566.53     9772.85    111.89 o 
   3   3   5      486.40      493.31     16.01 o 
   4   3   5     1948.83     1981.18     40.63 o 
   5   3   5        0.82       -6.65     13.16 o 
   6   3   5      174.38      163.95     30.40 o 
   7   3   5      102.83      111.31     22.01 o 
   8   3   5     3335.89     3331.45     88.45 o 
   9   3   5       19.53       34.53     36.86 o 
  10   3   5       57.81       29.54     35.79 o 
 -10   4   5      341.71      403.47     50.55 o 
  -9   4   5      374.42      406.70     46.50 o 
  -8   4   5       43.51       32.01     31.57 o 
  -7   4   5      128.07      134.62     29.12 o 
  -6   4   5     1586.19     1579.60     43.54 o 
  -5   4   5      377.48      366.73     17.97 o 
  -4   4   5      156.38      165.69     11.51 o 
  -3   4   5     3533.11     3595.78     51.56 o 
  -2   4   5    29709.68    29731.20    276.93 o 
  -1   4   5     2335.90     2338.02     33.61 o 
   0   4   5      195.94      182.06      7.66 o 
   1   4   5     3334.98     3434.24     49.12 o 
   2   4   5     7952.37     8537.26    108.76 o 
   3   4   5     1531.92     1440.21     28.95 o 
   4   4   5     2504.77     2480.48     48.09 o 
   5   4   5     1987.14     2045.20     46.26 o 
   6   4   5     5489.45     5410.16     95.97 o 
   7   4   5       11.37       12.93     21.30 o 
   8   4   5      183.04      159.17     41.14 o 
   9   4   5      374.62      467.09     46.09 o 
  10   4   5       34.36       19.20     40.27 o 
  -9   5   5      482.23      410.38     55.73 o 
  -8   5   5       27.08       23.58     32.16 o 
  -7   5   5     2518.11     2489.14     96.14 o 
  -6   5   5     1771.89     1781.87     40.13 o 
  -5   5   5     1815.30     1740.24     49.97 o 
  -4   5   5     3217.71     3103.87     45.06 o 
  -3   5   5     1230.35     1253.75     26.14 o 
  -2   5   5      211.28      230.54     10.34 o 
  -1   5   5     9458.31     9473.01     96.84 o 
   0   5   5     2984.21     3078.22     38.66 o 
   1   5   5    31909.86    30923.31    345.21 o 
   2   5   5      210.15      174.54     13.26 o 
   3   5   5     1513.56     1498.06     31.61 o 
   4   5   5      560.41      602.53     21.34 o 
   5   5   5     1222.42     1194.95     36.64 o 
   6   5   5      640.60      691.43     40.98 o 
   7   5   5      129.85      137.93     24.76 o 
   8   5   5      890.17      764.19     48.33 o 
   9   5   5      471.98      506.63     48.03 o 
  -9   6   5      950.41      949.49     59.13 o 
  -8   6   5       50.79       18.17     33.71 o 
  -7   6   5       75.75       48.39     39.63 o 
  -6   6   5      317.76      298.35     20.72 o 
  -5   6   5      237.55      243.96     16.48 o 
  -4   6   5      343.46      338.56     14.95 o 
  -3   6   5     4421.94     4481.46     59.04 o 
  -2   6   5     1061.32      988.63     30.43 o 
  -1   6   5     7859.05     7928.10    107.86 o 
   0   6   5     6662.56     6649.65    102.55 o 
   1   6   5     1423.36     1260.22     29.00 o 
   2   6   5     1732.08     1877.50     45.65 o 
   3   6   5     6098.62     5977.99     89.46 o 
   4   6   5       26.83       30.54     12.04 o 
   5   6   5     5083.48     4966.91     79.49 o 
   6   6   5       87.77      104.41     22.10 o 
   7   6   5        9.64       -0.90     29.35 o 
   8   6   5       93.96       81.18     34.72 o 
   9   6   5        5.70       -7.87     47.79 o 
  -9   7   5       80.79       67.00     41.34 o 
  -8   7   5       90.34      134.98     37.17 o 
  -7   7   5     1245.79     1187.80     54.69 o 
  -6   7   5     1103.34     1165.16     57.10 o 
  -5   7   5     1281.15     1242.42     31.24 o 
  -4   7   5      454.12      435.37     21.56 o 
  -3   7   5       91.44       85.33     12.85 o 
  -2   7   5       11.29        7.27      9.17 o 
  -1   7   5     4609.24     4493.03     89.60 o 
   0   7   5     1552.13     1413.71     29.05 o 
   1   7   5    23134.49    23397.36    248.48 o 
   2   7   5      516.40      519.35     16.70 o 
   3   7   5     2734.29     2779.01     46.07 o 
   4   7   5        4.26       16.60     13.03 o 
   5   7   5      183.92      159.10     17.73 o 
   6   7   5      306.25      294.50     27.32 o 
   7   7   5       81.59      136.09     32.47 o 
   8   7   5     1345.54     1429.30     63.83 o 
   9   7   5     1225.78     1219.91     64.87 o 
  -9   8   5      141.67      134.69     44.75 o 
  -8   8   5       35.45       15.51     35.53 o 
  -7   8   5      399.65      426.84     47.34 o 
  -6   8   5      280.23      342.08     50.23 o 
  -5   8   5       97.06       59.35     39.45 o 
  -4   8   5       72.02       76.17     17.19 o 
  -3   8   5      956.77      921.37     29.40 o 
  -2   8   5    20084.96    20090.54    249.90 o 
  -1   8   5     3754.96     3792.38     57.95 o 
   0   8   5     2423.24     2353.25     39.44 o 
   1   8   5      673.24      674.43     23.64 o 
   2   8   5      704.72      700.62     20.68 o 
   3   8   5      677.63      705.16     27.96 o 
   4   8   5      527.40      521.11     22.78 o 
   5   8   5     1205.01     1196.87     40.75 o 
   6   8   5     3862.75     3842.10     83.01 o 
   7   8   5       73.41       45.42     32.31 o 
   8   8   5       37.81       10.15     35.15 o 
   9   8   5        0.07       64.74     40.70 o 
  -8   9   5       16.73      -60.21     68.03 o 
  -7   9   5      129.39       99.52     44.31 o 
  -6   9   5     1779.90     2052.61     90.86 o 
  -5   9   5      297.70      295.31     25.47 o 
  -4   9   5     3092.46     3049.63     69.53 o 
  -3   9   5      338.20      333.80     21.98 o 
  -2   9   5       98.82      120.63     15.07 o 
  -1   9   5     1416.60     1346.47     32.17 o 
   0   9   5     5477.83     5183.01     71.95 o 
   1   9   5     2236.33     2112.14     38.89 o 
   2   9   5     1383.08     1402.92     28.30 o 
   3   9   5      463.91      508.22     22.38 o 
   4   9   5     1114.93     1115.31     32.65 o 
   5   9   5        2.04       13.92     20.20 o 
   6   9   5      143.90      129.77     27.60 o 
   7   9   5      246.63      304.99     40.27 o 
   8   9   5      981.57     1013.67     59.33 o 
  -8  10   5       99.24       57.98     50.85 o 
  -7  10   5       35.10       41.41     52.06 o 
  -6  10   5      603.19      520.98     54.21 o 
  -5  10   5       48.76       -9.73     32.69 o 
  -4  10   5      232.56      188.67     26.61 o 
  -3  10   5      351.11      345.96     28.96 o 
  -2  10   5     4749.17     4808.59     94.55 o 
  -1  10   5      981.83      978.18     29.56 o 
   0  10   5      345.82      342.26     19.43 o 
   1  10   5     1625.56     1557.35     42.11 o 
   2  10   5     1273.30     1232.45     38.54 o 
   3  10   5      395.88      367.83     20.02 o 
   4  10   5      974.26     1016.52     40.45 o 
   5  10   5      473.41      528.18     31.49 o 
   6  10   5     1592.08     1670.62     57.26 o 
   7  10   5       76.86       53.95     35.72 o 
   8  10   5       18.71       39.00     39.54 o 
  -8  11   5        8.46       97.52     55.41 o 
  -7  11   5      568.57      702.44     67.16 o 
  -6  11   5       63.65        8.59     44.13 o 
  -5  11   5      549.99      538.07     44.36 o 
  -4  11   5     1099.82      963.22     49.94 o 
  -3  11   5      125.65      194.48     27.23 o 
  -2  11   5       23.77      -21.61     21.61 o 
  -1  11   5     3942.29     4001.62     85.00 o 
   0  11   5     1164.93     1180.54     34.38 o 
   1  11   5     3750.91     3750.50     59.95 o 
   2  11   5      477.93      478.93     29.26 o 
   3  11   5      689.93      631.67     36.67 o 
   4  11   5      700.78      634.83     34.48 o 
   5  11   5      398.42      450.79     56.44 o 
   6  11   5      279.07      319.28     35.79 o 
   7  11   5        3.69       -8.74     36.61 o 
  -7  12   5      114.40      186.68     56.54 o 
  -6  12   5       79.85       52.61     48.18 o 
  -5  12   5      217.95      182.37     47.67 o 
  -4  12   5       63.25       26.77     32.20 o 
  -3  12   5      545.83      460.85     41.17 o 
  -2  12   5      279.13      264.15     30.94 o 
  -1  12   5     1937.68     2090.46     78.07 o 
   0  12   5     2474.42     2365.73     52.93 o 
   1  12   5      140.97      158.36     21.74 o 
   2  12   5     1488.56     1507.20     46.27 o 
   3  12   5     1975.43     1892.62     61.42 o 
   4  12   5      217.31      174.62     37.24 o 
   5  12   5      933.86      946.40     48.93 o 
   6  12   5       64.98       92.57     35.12 o 
   7  12   5       11.90      -34.24     34.24 o 
  -6  13   5      106.28      123.65     54.21 o 
  -5  13   5      419.37      390.75     57.98 o 
  -4  13   5      194.19      300.99     82.23 o 
  -3  13   5       39.58      120.50     35.86 o 
  -2  13   5       16.31       -8.96     30.82 o 
  -1  13   5        3.94       10.37     21.44 o 
   0  13   5      458.71      436.44     28.61 o 
   1  13   5     4114.41     4269.63     76.56 o 
   2  13   5        8.84       22.32     28.18 o 
   3  13   5     1124.84     1070.59     58.50 o 
   4  13   5      108.36       67.65     37.98 o 
   5  13   5       14.45      -42.33     48.03 o 
   6  13   5       54.17       29.70     36.86 o 
  -6  14   5       54.86      -26.12     78.09 o 
  -5  14   5       15.57       38.49     89.92 o 
  -4  14   5       33.16       61.65     49.17 o 
  -3  14   5      138.58      174.29     50.12 o 
  -2  14   5     2129.79     2161.13    113.00 o 
  -1  14   5      475.78      485.88     34.16 o 
   0  14   5       84.36      126.08     26.92 o 
   1  14   5       84.45      140.38     31.78 o 
   2  14   5      164.11      200.96     33.97 o 
   3  14   5      249.53      222.77     53.07 o 
   4  14   5       75.57       78.43     40.48 o 
   5  14   5      352.15      296.58     48.02 o 
   6  14   5      770.15      719.60     73.67 o 
  -5  15   5      106.75       27.39     56.36 o 
  -4  15   5      570.14      494.61    117.14 o 
  -3  15   5      205.91      240.57     56.82 o 
  -2  15   5       24.31       64.46     73.49 o 
  -1  15   5      872.24      936.06     59.43 o 
   0  15   5      871.06      843.18     56.70 o 
   1  15   5      147.22      227.67     42.27 o 
   2  15   5      240.76      241.56     48.48 o 
   3  15   5       46.50       57.46     56.21 o 
   4  15   5      421.97      353.22     54.25 o 
   5  15   5       22.01       48.57     46.59 o 
  -4  16   5       98.45       80.73     82.23 o 
  -3  16   5       12.90      -18.37     54.07 o 
  -2  16   5      937.37      955.10     75.80 o 
  -1  16   5       78.25      124.60     42.81 o 
   0  16   5      106.09       93.30     42.81 o 
   1  16   5      129.91      126.51     43.92 o 
   2  16   5        4.14       20.69     40.94 o 
   3  16   5      161.15      187.91     48.64 o 
   4  16   5      264.99      257.45     65.19 o 
  -2  17   5        0.48       76.92     45.06 o 
  -1  17   5       52.11       85.91     44.11 o 
   0  17   5      128.95      222.36     48.03 o 
   1  17   5      570.72      668.92    104.68 o 
   2  17   5      269.04      258.98     63.13 o 
 -10   0   6      436.71      440.15     81.64 o 
  -8   0   6     2056.82     1673.05    102.94 o 
  -6   0   6      398.83      413.89     32.98 o 
  -4   0   6      549.15      572.62     33.72 o 
  -2   0   6    12365.99    12140.97    212.44 o 
   0   0   6     5856.30     5699.49    195.23 o 
   2   0   6     2984.14     3247.12     60.79 o 
   4   0   6    12021.72    12272.53    261.43 o 
   6   0   6     1883.50     1921.94     63.90 o 
   8   0   6        0.84      -15.38     47.33 o 
  10   0   6       23.43       -2.89     47.45 o 
 -10   1   6       16.52      -42.94     42.94 o 
  -9   1   6        6.75       -0.31     40.97 o 
  -8   1   6       14.48       -8.15     44.37 o 
  -7   1   6        4.03      -14.79     26.77 o 
  -6   1   6     6937.51     6754.48    227.47 o 
  -5   1   6     4724.47     4864.63     96.08 o 
  -4   1   6      323.43      328.53     15.39 o 
  -3   1   6      634.91      664.80     19.42 o 
  -2   1   6       53.07       49.36      6.53 o 
  -1   1   6     1367.21     1319.53     32.01 o 
   0   1   6      512.26      493.56     27.18 o 
   1   1   6     4503.18     4602.62     69.04 o 
   2   1   6    58868.33    60727.58    721.49 o 
   3   1   6      737.97      694.89     15.63 o 
   4   1   6     2276.32     2103.93     40.57 o 
   5   1   6      208.57      186.61     16.13 o 
   6   1   6       31.71       43.51     16.30 o 
   7   1   6      252.20      226.81     59.16 o 
   8   1   6      345.71      342.62     42.24 o 
   9   1   6      551.67      535.13     53.92 o 
  10   1   6      378.24      336.85     41.72 o 
 -10   2   6       29.86      -45.99     45.99 o 
  -9   2   6      688.85      726.41     59.38 o 
  -8   2   6      274.27      249.90     40.52 o 
  -7   2   6      333.84      330.62     36.39 o 
  -6   2   6      781.29      736.52     55.07 o 
  -5   2   6     2103.86     2147.26     51.33 o 
  -4   2   6      364.53      358.98     18.47 o 
  -3   2   6    19720.59    19644.69    220.65 o 
  -2   2   6     4035.12     4144.38     48.22 o 
  -1   2   6    14025.76    13872.54    187.63 o 
   0   2   6     2892.48     2990.04     55.62 o 
   1   2   6     2786.48     2533.07     34.20 o 
   2   2   6      440.12      479.28     13.19 o 
   3   2   6     5052.56     4945.78     84.40 o 
   4   2   6     4578.08     4413.87     73.31 o 
   5   2   6    11392.40    11379.89    175.39 o 
   6   2   6      493.58      501.69     24.76 o 
   7   2   6      522.76      490.41     41.41 o 
   8   2   6       49.31       63.62     35.95 o 
   9   2   6      494.77      503.88     44.90 o 
  10   2   6        1.59      -37.95     37.95 o 
 -10   3   6        2.36      -45.92     45.92 o 
  -9   3   6        5.33      -12.23     82.23 o 
  -8   3   6        7.02       -7.33     34.18 o 
  -7   3   6      180.99      167.40     33.88 o 
  -6   3   6      122.78      101.76     28.86 o 
  -5   3   6    10141.66    10063.36    151.43 o 
  -4   3   6      364.53      402.39     16.24 o 
  -3   3   6      156.75      160.29      9.62 o 
  -2   3   6      360.72      399.20     11.81 o 
  -1   3   6     5359.73     5502.54     71.41 o 
   0   3   6      305.59      318.81      8.40 o 
   1   3   6    12949.63    13080.61    160.38 o 
   2   3   6     5576.01     6288.14     79.70 o 
   3   3   6     4245.59     4608.90     75.17 o 
   4   3   6      125.43      140.35     13.24 o 
   5   3   6      152.95      154.08     18.52 o 
   6   3   6        8.13       15.05     16.56 o 
   7   3   6     2099.22     2080.93     76.08 o 
   8   3   6       19.14       63.61     36.39 o 
   9   3   6      581.69      654.28     49.19 o 
  -9   4   6      615.23      658.27     58.55 o 
  -8   4   6      243.26      298.24     63.32 o 
  -7   4   6       13.81       11.16     27.18 o 
  -6   4   6     2288.19     2181.87     74.71 o 
  -5   4   6     1895.55     1717.48     71.25 o 
  -4   4   6        7.45       17.89      9.84 o 
  -3   4   6    11255.51    11291.81    155.79 o 
  -2   4   6     2268.21     2270.18     30.23 o 
  -1   4   6     8883.42     8920.04    103.96 o 
   0   4   6      411.60      371.71     14.26 o 
   1   4   6    12986.79    13450.46    153.30 o 
   2   4   6      657.98      719.86     28.84 o 
   3   4   6     1065.42     1023.74     23.42 o 
   4   4   6     2376.58     2540.06     44.72 o 
   5   4   6     7702.83     7608.33    123.61 o 
   6   4   6     1028.29      980.90     39.49 o 
   7   4   6      523.72      458.12     42.67 o 
   8   4   6       53.80        8.90     30.68 o 
   9   4   6      430.07      416.02     44.69 o 
  -9   5   6        8.06       15.15     43.92 o 
  -8   5   6       52.25       25.36     41.68 o 
  -7   5   6       45.42       19.38     22.71 o 
  -6   5   6     3380.30     3508.05     82.19 o 
  -5   5   6     3520.91     3477.04     79.94 o 
  -4   5   6      561.14      556.96     19.26 o 
  -3   5   6     1241.96     1238.42     33.84 o 
  -2   5   6      249.06      256.85     11.87 o 
  -1   5   6     1144.58     1159.91     21.55 o 
   0   5   6       28.62       57.08     10.02 o 
   1   5   6     2274.41     2208.88     35.91 o 
   2   5   6    31734.00    31294.29    374.95 o 
   3   5   6      932.84      920.22     27.72 o 
   4   5   6     2341.89     2353.40     43.70 o 
   5   5   6      442.58      440.51     23.36 o 
   6   5   6       32.30       28.60     23.10 o 
   7   5   6      772.17      726.85     59.77 o 
   8   5   6      143.51      234.26     53.82 o 
   9   5   6      364.56      327.85     64.17 o 
  -9   6   6       10.64       24.15     47.00 o 
  -8   6   6     1229.12     1195.56     60.64 o 
  -7   6   6      225.48      256.49     34.89 o 
  -6   6   6      109.64      151.36     24.80 o 
  -5   6   6     1052.32     1081.95     73.12 o 
  -4   6   6      464.50      476.84     20.81 o 
  -3   6   6      306.82      300.72     12.96 o 
  -2   6   6     7660.40     7799.59    108.28 o 
  -1   6   6       83.47       80.92     11.00 o 
   0   6   6     6811.69     6876.39     91.43 o 
   1   6   6     1598.63     1638.54     45.33 o 
   2   6   6      700.16      737.60     40.89 o 
   3   6   6     1649.59     1582.18     38.63 o 
   4   6   6     7398.69     7302.90    108.06 o 
   5   6   6       74.71       81.44     19.66 o 
   6   6   6      472.62      456.46     34.94 o 
   7   6   6       27.02       47.46     29.50 o 
   8   6   6        3.41       -3.94     32.43 o 
   9   6   6       58.12       65.28     39.38 o 
  -9   7   6       13.91       13.37     46.83 o 
  -8   7   6       58.41       36.33     42.45 o 
  -7   7   6        4.35       -8.38     35.86 o 
  -6   7   6     4990.61     4740.70    130.89 o 
  -5   7   6     3524.38     3655.76     82.55 o 
  -4   7   6       69.15       64.26     16.07 o 
  -3   7   6      230.92      227.36     14.71 o 
  -2   7   6      179.62      181.64     11.78 o 
  -1   7   6      167.47      170.69     11.86 o 
   0   7   6     1118.29     1075.77     23.09 o 
   1   7   6      616.50      590.26     19.15 o 
   2   7   6    15743.83    15302.75    212.40 o 
   3   7   6       10.84        9.52     12.89 o 
   4   7   6      780.97      812.35     31.66 o 
   5   7   6       37.07       45.96     17.80 o 
   6   7   6      266.60      247.34     30.87 o 
   7   7   6      376.38      340.59     37.32 o 
   8   7   6      294.80      229.05     39.57 o 
   9   7   6      309.57      304.35     55.00 o 
  -9   8   6      252.66      323.21     57.44 o 
  -8   8   6      192.81      103.26     47.13 o 
  -7   8   6       75.62       74.05     40.26 o 
  -6   8   6       34.54       20.23     35.02 o 
  -5   8   6      404.52      412.19     41.73 o 
  -4   8   6      661.99      665.79     44.74 o 
  -3   8   6     7353.05     7300.51    111.82 o 
  -2   8   6     1762.43     1740.31     41.63 o 
  -1   8   6     3556.94     3575.69     56.24 o 
   0   8   6     1397.23     1426.38     29.41 o 
   1   8   6     2041.54     1951.55     33.36 o 
   2   8   6      937.20      874.68     22.74 o 
   3   8   6     1588.93     1517.47     44.80 o 
   4   8   6     3087.31     2904.63     64.23 o 
   5   8   6     4859.60     4710.69    131.18 o 
   6   8   6       74.78       50.57     24.97 o 
   7   8   6      472.51      548.02     43.36 o 
   8   8   6        3.57      -33.87     33.87 o 
  -8   9   6        4.92       13.48     48.33 o 
  -7   9   6       16.49       13.44     41.73 o 
  -6   9   6      305.24      307.94     84.01 o 
  -5   9   6     3325.36     3534.02    179.26 o 
  -4   9   6     1052.24      935.94     44.99 o 
  -3   9   6      675.18      687.64     40.87 o 
  -2   9   6       96.89       83.02     13.43 o 
  -1   9   6     2858.88     2767.48     56.17 o 
   0   9   6     1025.42      974.76     32.10 o 
   1   9   6     3438.40     3252.50     53.89 o 
   2   9   6     3899.65     3847.64     52.41 o 
   3   9   6     1277.62     1298.93     76.41 o 
   4   9   6      576.16      623.57     29.70 o 
   5   9   6        6.26       -6.54     23.05 o 
   6   9   6       81.02       82.23     27.23 o 
   7   9   6      962.90      989.84     88.25 o 
   8   9   6      109.83       77.86     39.09 o 
  -8  10   6       94.78      115.52     54.36 o 
  -7  10   6       52.44       97.06     47.34 o 
  -6  10   6      471.59      427.85     62.12 o 
  -5  10   6      141.68      146.38     34.22 o 
  -4  10   6       52.96       22.49     26.87 o 
  -3  10   6     2541.02     2608.35     63.91 o 
  -2  10   6      920.14      945.88     39.01 o 
  -1  10   6     2696.76     2628.84     56.88 o 
   0  10   6      465.81      435.50     23.99 o 
   1  10   6     2002.18     2055.28     44.94 o 
   2  10   6      564.72      516.15     27.14 o 
   3  10   6       18.46      -18.06     18.06 o 
   4  10   6     1147.82     1054.80     42.22 o 
   5  10   6     1643.91     1628.46     54.78 o 
   6  10   6       52.99       31.09     27.98 o 
   7  10   6      162.75      131.39     66.94 o 
   8  10   6        2.55        3.36     38.15 o 
  -7  11   6       96.81       63.01     56.20 o 
  -6  11   6     1344.08     1392.22    189.90 o 
  -5  11   6      356.62      351.76     49.52 o 
  -4  11   6       57.09       53.50     56.83 o 
  -3  11   6      278.05      261.54     33.17 o 
  -2  11   6      351.78      379.10     49.81 o 
  -1  11   6     1272.37     1249.01     41.95 o 
   0  11   6       32.67       39.96     18.59 o 
   1  11   6     1136.29     1059.34     43.21 o 
   2  11   6     3359.85     3295.80     66.82 o 
   3  11   6      901.60      872.20     41.77 o 
   4  11   6      848.12      897.12     39.54 o 
   5  11   6       48.91       89.58     28.06 o 
   6  11   6       14.80       13.64     29.54 o 
   7  11   6      266.05      318.28     44.39 o 
  -7  12   6      105.46      118.13     82.23 o 
  -6  12   6       11.06       53.36     48.68 o 
  -5  12   6      268.34      232.18     50.49 o 
  -4  12   6      215.87      174.51     45.09 o 
  -3  12   6       99.27      129.31     32.27 o 
  -2  12   6     1085.12     1113.91     89.12 o 
  -1  12   6      179.25      173.97     24.91 o 
   0  12   6     1947.95     1905.22     70.90 o 
   1  12   6     1201.88     1291.86     44.62 o 
   2  12   6      160.78      229.79     26.15 o 
   3  12   6     1790.49     1710.69     66.62 o 
   4  12   6     2070.29     1989.24     63.41 o 
   5  12   6        4.41      -31.11     52.94 o 
   6  12   6       78.49       90.24     34.35 o 
   7  12   6        3.92      -40.88     40.88 o 
  -6  13   6      654.53      694.33    142.58 o 
  -5  13   6      475.47      527.48     63.67 o 
  -4  13   6       86.89       83.87     51.47 o 
  -3  13   6        8.61       46.08     53.24 o 
  -2  13   6        9.99       63.89     58.57 o 
  -1  13   6      398.04      409.90     35.46 o 
   0  13   6      993.10      939.74     40.67 o 
   1  13   6       70.73       34.01     24.25 o 
   2  13   6     2990.48     2872.82     89.66 o 
   3  13   6       12.64       91.00     42.37 o 
   4  13   6        1.65       25.44     36.40 o 
   5  13   6       24.35       40.31     39.15 o 
   6  13   6       75.66      132.79     39.37 o 
  -5  14   6       28.28       70.95     53.08 o 
  -4  14   6      486.72      413.82     60.62 o 
  -3  14   6     1119.32     1321.58     81.54 o 
  -2  14   6      368.65      338.31     43.84 o 
  -1  14   6      567.19      522.76     40.66 o 
   0  14   6      201.09      195.95     32.71 o 
   1  14   6      399.89      434.30     45.64 o 
   2  14   6      147.03      157.65     40.81 o 
   3  14   6       73.91       90.48     40.05 o 
   4  14   6      385.27      379.95     48.25 o 
   5  14   6      635.96      626.01     56.64 o 
  -4  15   6      334.07      471.14     67.44 o 
  -3  15   6      132.49      101.88     53.08 o 
  -2  15   6       20.09       54.69     34.46 o 
  -1  15   6     1075.11     1035.94     59.09 o 
   0  15   6      280.58      288.34     44.36 o 
   1  15   6      559.44      588.85     68.97 o 
   2  15   6      247.20      267.11     45.30 o 
   3  15   6      315.25      274.29     47.78 o 
   4  15   6      278.98      238.99     53.55 o 
  -3  16   6      365.06      470.37     67.35 o 
  -2  16   6       34.72       49.91     52.48 o 
  -1  16   6      377.50      447.75     64.86 o 
   0  16   6      135.05      215.09     48.03 o 
   1  16   6        6.08       17.04     42.25 o 
   2  16   6       53.79       57.10     42.67 o 
   3  16   6       65.95       88.18     45.31 o 
  -1  17   6       54.84       65.08     75.73 o 
   0  17   6       19.17        0.26     43.27 o 
   1  17   6      241.57      328.01     64.84 o 
  -9   0   7     1346.54     1415.11    104.12 o 
  -7   0   7       86.15      -14.20     41.41 o 
  -5   0   7     3969.68     4048.55    143.54 o 
  -3   0   7      465.80      465.34     27.81 o 
  -1   0   7    30303.69    30177.62    940.65 o 
   3   0   7     7946.72     8396.04    310.59 o 
   5   0   7     2558.12     2503.32     69.20 o 
   7   0   7      548.22      442.52     59.16 o 
   9   0   7       13.87       11.83     57.98 o 
 -10   1   7       35.03       -5.85     45.99 o 
  -9   1   7        6.58      -21.41     40.13 o 
  -8   1   7       97.72       96.66     36.33 o 
  -7   1   7      620.48      590.13     63.89 o 
  -6   1   7      628.44      530.67     36.81 o 
  -5   1   7     6470.24     6431.51    199.98 o 
  -4   1   7     2651.96     2695.34     55.49 o 
  -3   1   7     3248.24     3255.73     47.40 o 
  -2   1   7     5510.34     5516.70     66.16 o 
  -1   1   7     1188.90     1260.02     31.96 o 
   0   1   7     4721.08     4877.95    154.96 o 
   1   1   7    23350.79    24107.54    495.26 o 
   2   1   7     2347.23     2399.70     33.31 o 
   3   1   7     9329.06     9439.03    182.74 o 
   4   1   7      155.71      174.25     12.13 o 
   5   1   7     6033.13     5915.64    112.88 o 
   6   1   7        0.37      -16.63     23.83 o 
   7   1   7       10.03       30.17     29.28 o 
   8   1   7      546.68      561.09     49.36 o 
   9   1   7      580.86      738.03     58.94 o 
  -9   2   7      336.28      211.71     47.60 o 
  -8   2   7      218.95      211.82     39.30 o 
  -7   2   7        4.11       15.38     40.82 o 
  -6   2   7      290.49      225.61     33.13 o 
  -5   2   7      364.02      351.87     23.47 o 
  -4   2   7      108.69      102.53     12.31 o 
  -3   2   7        1.97       -0.27      7.62 o 
  -2   2   7    41165.54    41572.55    463.59 o 
  -1   2   7     2504.71     2451.77     38.42 o 
   0   2   7      402.81      621.69     21.27 o 
   1   2   7        3.52        4.91      8.20 o 
   2   2   7     2380.75     2429.40     37.95 o 
   3   2   7     2706.42     2753.76     49.37 o 
   4   2   7       43.78       72.62     10.94 o 
   5   2   7      630.59      652.08     46.60 o 
   6   2   7     8521.59     8206.93    191.59 o 
   7   2   7      273.56      236.03     36.39 o 
   8   2   7      710.39      803.55     54.36 o 
   9   2   7       39.65       48.95     42.60 o 
  -9   3   7        0.43        6.01     43.41 o 
  -8   3   7       26.16       18.83     35.11 o 
  -7   3   7        6.46       37.78     30.53 o 
  -6   3   7      693.46      715.91     46.00 o 
  -5   3   7       23.78       31.56     16.41 o 
  -4   3   7     7915.41     7658.34    163.93 o 
  -3   3   7      703.89      693.48     28.22 o 
  -2   3   7    10030.05    10049.59    117.92 o 
  -1   3   7     2778.76     2941.39     37.79 o 
   0   3   7     3273.41     3192.15     62.70 o 
   1   3   7      700.56      777.86     19.78 o 
   2   3   7     5978.62     6008.92     84.61 o 
   3   3   7       54.32       59.97      8.14 o 
   4   3   7      330.13      304.01     19.13 o 
   5   3   7        3.13      -11.44     11.44 o 
   6   3   7     1212.17     1168.19     54.76 o 
   7   3   7      352.84      435.62     80.46 o 
   8   3   7      587.85      735.63     53.47 o 
   9   3   7        2.53      -10.09     35.72 o 
  -9   4   7      464.02      342.48     51.69 o 
  -8   4   7      137.20      183.03     33.25 o 
  -7   4   7      133.26      108.29     29.71 o 
  -6   4   7        0.81       -6.66     21.35 o 
  -5   4   7      253.91      243.51     20.78 o 
  -4   4   7      220.89      232.13     22.10 o 
  -3   4   7       53.39       59.69      9.90 o 
  -2   4   7    22767.60    22787.02    259.15 o 
  -1   4   7     4216.93     4058.50     65.96 o 
   0   4   7     4651.16     4948.09     64.56 o 
   1   4   7      520.68      526.09     14.05 o 
   2   4   7     2358.81     2337.27     39.88 o 
   3   4   7     1117.68     1065.41     25.98 o 
   4   4   7      716.59      750.58     22.70 o 
   5   4   7      221.35      256.09     29.40 o 
   6   4   7     6973.04     6829.09    166.44 o 
   7   4   7      558.48      550.44     52.06 o 
   8   4   7      365.85      374.75     40.10 o 
   9   4   7        3.59       -8.41     34.95 o 
  -9   5   7       17.33       94.58     46.29 o 
  -8   5   7        7.38       -7.74     38.01 o 
  -7   5   7      287.07      263.87     31.47 o 
  -6   5   7      544.68      562.30     34.06 o 
  -5   5   7     6310.36     6150.97    108.64 o 
  -4   5   7      594.62      553.27     24.33 o 
  -3   5   7     2926.93     2916.64     44.85 o 
  -2   5   7       21.91       18.00      8.05 o 
  -1   5   7      314.32      309.40     13.17 o 
   0   5   7     1568.99     1654.03     27.19 o 
   1   5   7    13066.67    13168.40    152.70 o 
   2   5   7      864.23      845.15     30.44 o 
   3   5   7     6456.18     6288.74    121.02 o 
   4   5   7      167.37      142.47     14.07 o 
   5   5   7     5751.05     5536.78    137.98 o 
   6   5   7       52.20       98.78     30.82 o 
   7   5   7       89.89      101.33     35.11 o 
   8   5   7      777.17      728.07     48.10 o 
   9   5   7      616.64      523.95     49.62 o 
  -9   6   7      783.86      764.12     66.32 o 
  -8   6   7      186.33       77.44     56.20 o 
  -7   6   7       76.49       46.93     36.21 o 
  -6   6   7       80.22       87.24     30.04 o 
  -5   6   7     2630.66     2723.51     82.88 o 
  -4   6   7      161.68      177.94     16.43 o 
  -3   6   7       73.48       79.68     12.32 o 
  -2   6   7      348.60      369.31     13.07 o 
  -1   6   7    12811.22    13112.21    213.36 o 
   0   6   7     1179.02     1190.23     21.70 o 
   1   6   7        6.88       19.41      9.48 o 
   2   6   7        3.85       -8.08      8.08 o 
   3   6   7     6107.06     6020.15     88.86 o 
   4   6   7     1418.80     1474.54     39.48 o 
   5   6   7     2078.81     2016.16     79.76 o 
   6   6   7      576.90      609.26     49.69 o 
   7   6   7      371.73      244.78     35.26 o 
   8   6   7       14.53       19.16     33.42 o 
   9   6   7       16.94       18.90     39.71 o 
  -9   7   7        0.73       15.42    128.38 o 
  -8   7   7       54.08       71.47     42.94 o 
  -7   7   7     1162.39     1123.68    108.26 o 
  -6   7   7       54.00      112.78     34.65 o 
  -5   7   7     2256.98     2287.10     79.20 o 
  -4   7   7     1179.18     1220.76     37.26 o 
  -3   7   7      246.78      223.95     18.18 o 
  -2   7   7     3491.86     3543.17    101.29 o 
  -1   7   7      122.12      157.44     28.33 o 
   0   7   7      296.33      279.00     21.96 o 
   1   7   7     8681.13     8688.46    128.30 o 
   2   7   7      582.98      554.82     22.23 o 
   3   7   7     2528.34     2502.64     53.71 o 
   4   7   7      165.37      137.19     19.33 o 
   5   7   7     2759.02     2614.23     61.12 o 
   6   7   7       24.00       37.05     26.79 o 
   7   7   7       41.48       73.01     30.70 o 
   8   7   7       96.32      108.03     37.32 o 
   9   7   7      317.96      371.71     48.01 o 
  -8   8   7      365.58      321.72     59.75 o 
  -7   8   7      128.62      100.34     41.61 o 
  -6   8   7       43.30       25.88     35.11 o 
  -5   8   7      181.28      179.75     36.56 o 
  -4   8   7        9.61      -70.99     70.99 o 
  -3   8   7      164.84      170.65     20.55 o 
  -2   8   7    12937.75    12586.22    197.57 o 
  -1   8   7       69.76      117.35     16.03 o 
   0   8   7       52.98       56.63     14.53 o 
   1   8   7      100.68      110.88     11.19 o 
   2   8   7     1930.00     1915.05     37.39 o 
   3   8   7     1416.71     1427.94     38.32 o 
   4   8   7       42.72       39.83     19.55 o 
   5   8   7      554.17      522.04     36.21 o 
   6   8   7     3660.96     3728.22     82.31 o 
   7   8   7       28.35       25.27     32.50 o 
   8   8   7      165.44      155.66     40.48 o 
  -8   9   7       27.38       53.00     48.44 o 
  -7   9   7       12.91      -42.80     75.13 o 
  -6   9   7      553.15      525.89     65.67 o 
  -5   9   7        9.37      -10.74     33.34 o 
  -4   9   7     3107.61     3122.06     82.14 o 
  -3   9   7      453.29      456.70     45.46 o 
  -2   9   7     1463.93     1483.94     52.65 o 
  -1   9   7     4489.87     4254.04     74.51 o 
   0   9   7     1014.22     1062.71     34.51 o 
   1   9   7      140.94      116.11     23.28 o 
   2   9   7      717.21      671.17     30.21 o 
   3   9   7       22.13       36.37     18.98 o 
   4   9   7      455.78      433.69     29.24 o 
   5   9   7      379.31      407.76     33.86 o 
   6   9   7      659.49      672.64     43.37 o 
   7   9   7      408.79      402.53     43.55 o 
   8   9   7      998.27     1052.71     60.74 o 
  -8  10   7       40.30      -48.18     48.18 o 
  -7  10   7       30.81       35.31     46.76 o 
  -6  10   7       13.93       15.84     41.75 o 
  -5  10   7      238.49      273.49     44.61 o 
  -4  10   7      567.30      528.47     49.73 o 
  -3  10   7      549.47      534.09     37.26 o 
  -2  10   7     5919.60     5666.59    110.73 o 
  -1  10   7      279.47      302.69     27.42 o 
   0  10   7      916.52      883.47     34.38 o 
   1  10   7       51.16       57.96     21.18 o 
   2  10   7      277.10      282.72     33.72 o 
   3  10   7      203.86      162.56     21.33 o 
   4  10   7     1096.24     1065.21     59.43 o 
   5  10   7      193.84      237.32     43.55 o 
   6  10   7     1228.73     1180.41     77.92 o 
   7  10   7        0.27       10.02     35.89 o 
  -7  11   7      204.83      178.32     54.92 o 
  -6  11   7      135.36      136.19     62.71 o 
  -5  11   7      963.39      936.45     95.84 o 
  -4  11   7       62.41       86.97     65.67 o 
  -3  11   7      761.57      794.21    133.70 o 
  -2  11   7       64.23       83.29     25.90 o 
  -1  11   7       62.61       61.25     24.12 o 
   0  11   7     1195.33     1155.34     43.00 o 
   1  11   7     2914.82     2873.14     62.28 o 
   2  11   7      345.69      362.07     31.24 o 
   3  11   7     1861.50     1758.03     55.79 o 
   4  11   7        3.75       -2.03     26.61 o 
   5  11   7     1486.12     1526.00     66.68 o 
   6  11   7      124.10      110.93     38.68 o 
   7  11   7       10.35       -4.95     47.84 o 
  -7  12   7       49.37       18.65     52.53 o 
  -6  12   7       13.71      -16.26    103.53 o 
  -5  12   7      648.59      657.82     62.12 o 
  -4  12   7      165.25      212.46     46.29 o 
  -3  12   7       66.53       24.85     40.23 o 
  -2  12   7      244.63      287.20     38.46 o 
  -1  12   7     1762.32     1834.37     60.42 o 
   0  12   7     1151.63     1098.69     47.36 o 
   1  12   7      193.36      142.27     27.89 o 
   2  12   7        1.06       -4.72     24.82 o 
   3  12   7     2230.24     2076.83     73.98 o 
   4  12   7      501.69      462.23     38.85 o 
   5  12   7      636.43      634.00     43.98 o 
   6  12   7      158.79      160.24     36.47 o 
  -6  13   7        0.05        0.37     51.69 o 
  -5  13   7      364.63      411.43     60.17 o 
  -4  13   7      206.65      236.78     53.08 o 
  -3  13   7        1.19        9.63     73.95 o 
  -2  13   7      386.58      404.44     43.39 o 
  -1  13   7       94.39       56.82     29.54 o 
   0  13   7       26.52       -0.32     28.08 o 
   1  13   7     2092.10     2043.72     97.35 o 
   2  13   7       28.57       52.30     35.28 o 
   3  13   7      552.93      529.58     48.25 o 
   4  13   7       74.56       79.05     38.24 o 
   5  13   7      225.86      142.37     37.02 o 
   6  13   7        3.45      -34.26     35.48 o 
  -5  14   7       57.39      111.91     55.20 o 
  -4  14   7       40.80       80.75     51.41 o 
  -3  14   7      624.37      570.60    107.67 o 
  -2  14   7     1765.24     1784.71     79.31 o 
  -1  14   7      136.36      164.76     34.20 o 
   0  14   7       49.14       30.03     30.39 o 
   1  14   7       17.03      -32.56     38.63 o 
   2  14   7      108.28       23.06     37.04 o 
   3  14   7      226.63      161.15     42.47 o 
   4  14   7       23.03       28.56     39.58 o 
   5  14   7       62.71       31.60     43.64 o 
  -4  15   7      406.12      413.64     64.42 o 
  -3  15   7      204.83      234.43     87.05 o 
  -2  15   7      216.25      274.04     39.47 o 
  -1  15   7      526.52      512.30     43.68 o 
   0  15   7      771.09      763.54     56.79 o 
   1  15   7        3.98       52.39     38.93 o 
   2  15   7      123.32      106.64     44.38 o 
   3  15   7        2.46       44.82     42.48 o 
   4  15   7      164.44      128.05     51.81 o 
  -3  16   7       67.33      136.81     46.88 o 
  -2  16   7      785.72      948.20    104.97 o 
  -1  16   7       31.17       56.26     43.22 o 
   0  16   7       10.23       48.74     46.80 o 
   1  16   7       19.81       71.53     54.53 o 
   2  16   7       74.73       44.37     43.36 o 
   3  16   7       59.24       89.00     56.87 o 
  -8   0   8     1350.22     1439.96     97.02 o 
  -6   0   8     3463.80     3499.92    138.43 o 
  -4   0   8     2664.44     2619.70    136.67 o 
  -2   0   8     3632.40     3644.75     69.62 o 
   0   0   8    22420.87    21308.32    674.43 o 
   2   0   8    12539.61    12924.55    220.42 o 
   4   0   8     3032.94     3212.40    117.14 o 
   6   0   8      279.23      300.53     47.33 o 
   8   0   8       59.67        9.47     49.69 o 
  -9   1   8      237.26      259.60     49.73 o 
  -8   1   8      121.16      117.29     51.47 o 
  -7   1   8      109.10      101.76     31.79 o 
  -6   1   8     2532.75     2272.26     74.01 o 
  -5   1   8     2515.76     2490.76     62.75 o 
  -4   1   8      437.99      445.04     20.99 o 
  -3   1   8       44.85       51.46     10.49 o 
  -2   1   8     4653.90     4730.94     62.73 o 
  -1   1   8     2702.27     2658.92     57.64 o 
   0   1   8       43.39       42.60     10.54 o 
   1   1   8       18.61       40.23     14.20 o 
   2   1   8    23416.49    25070.50    298.83 o 
   3   1   8      823.66      873.40     29.72 o 
   4   1   8      318.37      393.89     26.73 o 
   5   1   8      113.16       86.87     23.00 o 
   6   1   8     2696.54     2523.84     80.71 o 
   7   1   8      223.45      221.82     35.55 o 
   8   1   8        4.61       -1.20     35.11 o 
   9   1   8      117.25      152.47     76.32 o 
  -9   2   8      370.66      304.04     49.78 o 
  -8   2   8      622.91      508.08     48.06 o 
  -7   2   8       13.69       22.93     28.86 o 
  -6   2   8      341.16      321.38     29.54 o 
  -5   2   8      739.26      702.40     28.92 o 
  -4   2   8      300.92      306.05     14.57 o 
  -3   2   8     2888.87     2854.13     40.17 o 
  -2   2   8      348.56      354.52     10.90 o 
  -1   2   8    10251.09     9856.68    136.00 o 
   0   2   8      776.34      715.07     41.41 o 
   1   2   8    12380.15    12364.27    187.41 o 
   2   2   8     2206.23     2189.74     39.51 o 
   3   2   8      168.30      150.55     12.69 o 
   4   2   8      770.90      804.95     38.24 o 
   5   2   8     2473.96     2520.12     75.69 o 
   6   2   8      213.88      177.14     30.46 o 
   7   2   8      877.21      851.74     52.69 o 
   8   2   8       36.45       34.76     63.89 o 
   9   2   8      913.52      933.06     79.87 o 
  -9   3   8      532.08      481.46     71.58 o 
  -8   3   8       13.22       21.18     36.84 o 
  -7   3   8       33.12        1.41     32.02 o 
  -6   3   8        0.18       -4.73     21.84 o 
  -5   3   8     7142.39     7212.87    146.55 o 
  -4   3   8        4.76       12.85     11.82 o 
  -3   3   8      120.13      122.07     10.28 o 
  -2   3   8      142.38      155.60     10.22 o 
  -1   3   8    19227.46    19556.55    265.35 o 
   0   3   8      778.22      862.10     23.06 o 
   1   3   8      164.52      175.09      6.78 o 
   2   3   8       22.47       27.57      8.51 o 
   3   3   8     2470.10     2439.71     42.09 o 
   4   3   8      225.06      229.70     16.54 o 
   5   3   8      422.02      449.75     34.65 o 
   6   3   8       10.73       12.53     26.62 o 
   7   3   8     3015.89     2812.38     91.59 o 
   8   3   8       75.18       85.72     94.06 o 
   9   3   8      279.57      279.41     50.12 o 
  -9   4   8      265.65      265.21     49.34 o 
  -8   4   8      664.35      581.17     54.71 o 
  -7   4   8        2.27        0.95     25.26 o 
  -6   4   8     1223.37     1200.18     46.36 o 
  -5   4   8      375.87      331.84     26.57 o 
  -4   4   8      345.68      306.57     19.61 o 
  -3   4   8     4141.37     4221.93     57.11 o 
  -2   4   8      185.25      189.72     10.82 o 
  -1   4   8    12100.29    12482.34    169.97 o 
   0   4   8     7445.42     7648.62     89.72 o 
   1   4   8     5916.43     5570.67     68.20 o 
   2   4   8     1444.07     1477.95     45.92 o 
   3   4   8     1154.79     1103.51     41.84 o 
   4   4   8       55.10       65.63     18.45 o 
   5   4   8     3448.82     3323.37     93.53 o 
   6   4   8       55.45       50.49     29.14 o 
   7   4   8      629.03      587.20     48.06 o 
   8   4   8       75.54       30.92     52.06 o 
   9   4   8      722.50      582.25     50.73 o 
  -9   5   8       30.25       -6.96     43.41 o 
  -8   5   8      301.05      350.03     47.27 o 
  -7   5   8       30.86       15.86     26.48 o 
  -6   5   8     1684.49     1639.83     61.65 o 
  -5   5   8      325.93      339.56     27.47 o 
  -4   5   8       53.48       44.62     15.65 o 
  -3   5   8      128.58      141.37     13.60 o 
  -2   5   8     3811.41     3942.62     91.69 o 
  -1   5   8     4654.69     4849.69     66.60 o 
   0   5   8      164.36      208.37     10.76 o 
   1   5   8     1278.81     1334.51     24.62 o 
   2   5   8    15020.67    15077.08    211.63 o 
   3   5   8      358.12      288.58     14.89 o 
   4   5   8      586.50      566.48     34.92 o 
   5   5   8        3.29        5.38     25.77 o 
   6   5   8     2372.59     2401.44     82.82 o 
   7   5   8      182.93      185.47     38.46 o 
   8   5   8        7.26       -0.57     32.09 o 
   9   5   8       53.77       37.60     39.30 o 
  -9   6   8        0.70      -45.59     45.59 o 
  -8   6   8      882.21      824.22     60.92 o 
  -7   6   8      133.69       95.77     37.54 o 
  -6   6   8     1443.26     1488.79     52.49 o 
  -5   6   8       58.77       75.44     24.20 o 
  -4   6   8      984.43      980.28     41.50 o 
  -3   6   8       92.37       57.66     25.86 o 
  -2   6   8      486.65      511.84     26.90 o 
  -1   6   8      793.74      799.42     22.31 o 
   0   6   8     3890.08     3864.16     49.36 o 
   1   6   8     1158.60     1195.22     34.66 o 
   2   6   8     9379.07     9288.63    148.39 o 
   3   6   8     1488.88     1392.17     36.01 o 
   4   6   8     3413.78     3277.66     77.27 o 
   5   6   8        4.63       11.03     24.45 o 
   6   6   8      263.14      267.33     38.24 o 
   7   6   8      133.29      107.75     31.87 o 
   8   6   8        0.01      -28.23     32.89 o 
   9   6   8       13.02       -4.44     38.45 o 
  -8   7   8        3.95       44.19     43.29 o 
  -7   7   8      349.29      271.56     44.71 o 
  -6   7   8     1447.58     1230.90    124.83 o 
  -5   7   8     1623.82     1690.37     86.91 o 
  -4   7   8      693.10      561.54     44.37 o 
  -3   7   8       11.78       19.65     22.98 o 
  -2   7   8      434.08      452.22     29.49 o 
  -1   7   8     2944.57     3111.60     55.70 o 
   0   7   8      332.81      325.91     17.25 o 
   1   7   8      130.63      115.68     11.60 o 
   2   7   8    11152.87    10897.63    155.66 o 
   3   7   8      838.92      864.42     40.56 o 
   4   7   8      560.23      586.30     34.38 o 
   5   7   8        0.02       26.47     24.36 o 
   6   7   8     1477.96     1468.81     57.62 o 
   7   7   8      108.74      119.55     40.17 o 
   8   7   8      135.28      155.38     39.02 o 
  -8   8   8      185.39      130.47     62.71 o 
  -7   8   8       51.90       10.04     40.26 o 
  -6   8   8        0.31      -33.88     33.88 o 
  -5   8   8       17.58       12.65     32.34 o 
  -4   8   8      335.97      231.70     35.37 o 
  -3   8   8     1115.47     1112.05     43.65 o 
  -2   8   8      727.09      732.48     32.26 o 
  -1   8   8     3010.52     2946.45     63.81 o 
   0   8   8       55.31       41.37     15.83 o 
   1   8   8     5291.79     5080.41     75.97 o 
   2   8   8      379.49      382.13     29.03 o 
   3   8   8       30.17       51.90     23.33 o 
   4   8   8     1220.97     1159.48     40.49 o 
   5   8   8     1281.00     1285.43     46.38 o 
   6   8   8       70.91       43.16     30.43 o 
   7   8   8      448.45      492.85     46.15 o 
   8   8   8        6.08        8.53     37.31 o 
  -8   9   8       23.89      -34.82     50.20 o 
  -7   9   8       69.01       40.65     42.79 o 
  -6   9   8        0.45      -41.05     70.99 o 
  -5   9   8     1415.63     1341.29     69.86 o 
  -4   9   8        0.28        8.95     31.50 o 
  -3   9   8       67.88       64.45     31.76 o 
  -2   9   8        5.55      -19.08     19.08 o 
  -1   9   8     7185.11     7113.97    125.49 o 
   0   9   8     2108.82     1944.25     46.75 o 
   1   9   8      232.01      245.90     16.70 o 
   2   9   8      158.25      176.05     18.92 o 
   3   9   8      531.86      562.87     54.48 o 
   4   9   8        5.36       26.40     21.29 o 
   5   9   8       65.19       82.28     25.87 o 
   6   9   8        6.12       46.07     27.42 o 
   7   9   8      806.09      817.84     52.42 o 
   8   9   8      138.24      102.00     40.53 o 
  -7  10   8        0.01       25.65     46.29 o 
  -6  10   8      501.97      511.28     71.58 o 
  -5  10   8       59.22       80.77     40.77 o 
  -4  10   8        5.56       -7.80     34.65 o 
  -3  10   8     2543.57     2642.75    213.57 o 
  -2  10   8       91.19       10.68     26.74 o 
  -1  10   8     2679.35     2697.12     65.26 o 
   0  10   8     1866.89     1878.32     48.55 o 
   1  10   8     1028.58     1083.26     37.75 o 
   2  10   8      714.85      701.33     31.92 o 
   3  10   8     1371.42     1302.25     54.89 o 
   4  10   8      213.66      263.26     28.52 o 
   5  10   8     1301.96     1289.85     54.31 o 
   6  10   8        1.55       -6.50     28.52 o 
   7  10   8      167.64      199.06     41.83 o 
  -7  11   8      119.18      143.82     55.38 o 
  -6  11   8      308.68      242.74     53.57 o 
  -5  11   8       33.96       -4.14     42.67 o 
  -4  11   8        2.61       -3.11     38.24 o 
  -3  11   8      208.61      196.58     45.55 o 
  -2  11   8      653.21      666.15     45.11 o 
  -1  11   8      835.46      792.87     48.30 o 
   0  11   8      510.92      482.98     34.65 o 
   1  11   8     1086.68     1076.67     45.32 o 
   2  11   8     5031.59     4789.98    106.33 o 
   3  11   8       24.45       15.90     41.67 o 
   4  11   8      306.59      299.67     39.10 o 
   5  11   8        8.75       -2.57     33.37 o 
   6  11   8      561.42      465.69     49.06 o 
   7  11   8      302.54      277.11     57.20 o 
  -6  12   8      243.20      266.37     55.76 o 
  -5  12   8       46.49       -0.88     45.09 o 
  -4  12   8      467.85      539.91     57.09 o 
  -3  12   8       78.32       75.27     35.26 o 
  -2  12   8      152.15      166.42     36.17 o 
  -1  12   8      125.52      150.59     29.69 o 
   0  12   8      303.93      328.51     43.38 o 
   1  12   8     1103.09     1080.18     53.11 o 
   2  12   8     1563.44     1529.95     55.52 o 
   3  12   8      268.31      315.77     40.78 o 
   4  12   8     1192.80     1088.04     50.15 o 
   5  12   8        6.84      -21.83     31.01 o 
   6  12   8       16.36       36.34     39.82 o 
  -6  13   8      472.75      602.25    101.76 o 
  -5  13   8      157.88      112.46     52.53 o 
  -4  13   8       81.23       74.52     47.67 o 
  -3  13   8        1.86       67.19     36.93 o 
  -2  13   8       35.79       74.33     36.43 o 
  -1  13   8      989.09      978.32     48.65 o 
   0  13   8      212.91      198.23     40.65 o 
   1  13   8      163.05      194.71     32.88 o 
   2  13   8     1467.42     1448.65     67.30 o 
   3  13   8       39.58       24.94     38.23 o 
   4  13   8      111.03      104.43     39.76 o 
   5  13   8        5.66       36.96     39.45 o 
  -5  14   8        3.79       -5.10     53.47 o 
  -4  14   8      244.79      228.19     68.03 o 
  -3  14   8      542.00      658.70     64.34 o 
  -2  14   8      477.25      470.44     52.09 o 
  -1  14   8      523.04      561.75     43.45 o 
   0  14   8       75.77       38.23     57.04 o 
   1  14   8      380.42      336.29     45.19 o 
   2  14   8       16.19       56.36     39.15 o 
   3  14   8       31.76       68.05     49.78 o 
   4  14   8      330.13      284.02     46.67 o 
   5  14   8      275.09      223.62     68.63 o 
  -4  15   8       39.76       78.32     58.94 o 
  -3  15   8       42.79      148.21     64.35 o 
  -2  15   8        2.87      -24.61     43.55 o 
  -1  15   8     1104.13     1127.31     55.84 o 
   0  15   8      429.50      362.05     63.03 o 
   1  15   8      299.19      287.32     62.42 o 
   2  15   8      147.73      179.30     44.63 o 
   3  15   8      111.72       84.46     44.39 o 
  -2  16   8       21.22       16.10     53.93 o 
  -1  16   8      272.24      335.05     50.40 o 
   0  16   8      257.02      307.09     49.36 o 
   1  16   8       65.16       55.01     43.26 o 
   2  16   8       39.30       73.05     85.78 o 
  -9   0   9      157.63       79.27     59.16 o 
  -7   0   9      849.50      679.16     66.26 o 
  -5   0   9     8302.83     8316.43    200.98 o 
  -3   0   9      703.51      734.14     35.84 o 
  -1   0   9    12241.48    12226.05    404.66 o 
   3   0   9    15876.26    16833.36    688.03 o 
   5   0   9      138.58      113.59     35.50 o 
   7   0   9        0.63      -39.05     41.41 o 
   9   0   9      282.29      313.55     72.18 o 
  -9   1   9      167.79      146.02     45.09 o 
  -8   1   9       63.03       94.52     37.62 o 
  -7   1   9      506.76      572.41     45.95 o 
  -6   1   9        3.88      -17.52     22.05 o 
  -5   1   9     1335.70     1168.52     51.92 o 
  -4   1   9     3733.71     3743.50     74.85 o 
  -3   1   9      939.13      961.61     25.00 o 
  -2   1   9      233.71      212.41     12.25 o 
  -1   1   9     2261.36     2036.95     68.99 o 
   0   1   9     2231.29     2246.52     54.19 o 
   1   1   9     2360.18     2392.44     80.46 o 
   2   1   9       24.68       14.80      6.83 o 
   3   1   9     2473.97     2573.20     47.47 o 
   4   1   9      217.24      275.44     64.48 o 
   5   1   9     7177.18     7363.69    171.51 o 
   6   1   9      295.96      297.36     34.71 o 
   7   1   9      222.28      241.64     36.78 o 
   8   1   9      249.64      257.56     43.48 o 
   9   1   9       68.55      102.94     44.34 o 
  -9   2   9      132.88       84.32     36.49 o 
  -8   2   9      214.49      159.42     33.80 o 
  -7   2   9       64.55       60.55     32.40 o 
  -6   2   9      371.05      340.87     29.86 o 
  -5   2   9     1704.11     1666.70     58.46 o 
  -4   2   9     1568.05     1652.88     37.50 o 
  -3   2   9      676.32      703.86     25.32 o 
  -2   2   9     4566.75     4246.90     53.61 o 
  -1   2   9      642.33      597.91     17.68 o 
   0   2   9      105.48      172.86     21.89 o 
   1   2   9        3.78        7.21      7.87 o 
   2   2   9     9463.07     9608.29    118.24 o 
   3   2   9     5389.88     5505.43    105.03 o 
   4   2   9       57.26       64.98     20.38 o 
   5   2   9     2746.30     2812.64    132.52 o 
   6   2   9     1338.68     1377.08     60.08 o 
   7   2   9       11.24       -6.43     30.92 o 
   8   2   9      146.30      148.59     40.89 o 
   9   2   9       16.54       45.52     44.13 o 
  -9   3   9        0.49      -23.53     41.81 o 
  -8   3   9      693.15      707.12     45.40 o 
  -7   3   9        1.52       18.63     26.51 o 
  -6   3   9       10.62        7.20     23.63 o 
  -5   3   9       29.83       50.23     21.46 o 
  -4   3   9     8725.45     8729.90    129.09 o 
  -3   3   9      105.09      134.99     20.31 o 
  -2   3   9    12328.25    12146.75    141.76 o 
  -1   3   9       74.45       84.42     11.62 o 
   0   3   9     8795.49     9015.99    140.43 o 
   1   3   9      339.33      338.44     11.48 o 
   2   3   9       37.03       63.23     15.43 o 
   3   3   9        1.80        6.71     10.39 o 
   4   3   9     3317.66     3109.58     83.61 o 
   5   3   9      687.64      721.09     41.61 o 
   6   3   9     5345.44     5189.71    135.10 o 
   7   3   9        3.71        0.28     32.66 o 
   8   3   9      642.33      541.79     51.85 o 
   9   3   9        1.85       -3.39     44.32 o 
  -9   4   9       72.71       36.48     44.75 o 
  -8   4   9       74.82       41.91     40.32 o 
  -7   4   9       61.19      105.59     30.46 o 
  -6   4   9      275.79      257.67     28.78 o 
  -5   4   9     3049.85     2987.78     72.14 o 
  -4   4   9     1183.75     1204.46     34.28 o 
  -3   4   9      313.29      375.95     15.09 o 
  -2   4   9     7484.76     7578.10    100.86 o 
  -1   4   9     3022.93     3109.71     44.32 o 
   0   4   9       50.87       52.35      9.00 o 
   1   4   9      103.90       95.48     11.38 o 
   2   4   9     6991.82     7039.56     99.95 o 
   3   4   9     4250.99     4115.35     92.39 o 
   4   4   9        6.06       -4.80     21.22 o 
   5   4   9     1051.81     1052.15     50.36 o 
   6   4   9     1217.48     1232.51     58.87 o 
   7   4   9       22.13        8.34     33.34 o 
   8   4   9      197.29      238.56     53.24 o 
   9   4   9       11.28       25.40     38.45 o 
  -9   5   9      295.76      416.75     53.84 o 
  -8   5   9       48.06       81.02     40.13 o 
  -7   5   9      139.33      178.24     30.93 o 
  -6   5   9      206.81      209.48     28.82 o 
  -5   5   9      753.50      688.53     59.70 o 
  -4   5   9      691.74      613.35     32.46 o 
  -3   5   9      117.92      154.17     23.11 o 
  -2   5   9     1113.96     1158.92     27.64 o 
  -1   5   9     2373.28     2371.23     42.68 o 
   0   5   9     2800.29     2856.67     39.83 o 
   1   5   9     1194.52     1184.57     30.17 o 
   2   5   9      360.99      387.76     17.54 o 
   3   5   9     3063.86     2915.39     69.45 o 
   4   5   9       74.77       40.84     25.80 o 
   5   5   9     4156.59     4200.60    114.54 o 
   6   5   9      223.69      237.31     36.56 o 
   7   5   9       42.32       46.39     36.33 o 
   8   5   9      283.09      283.33     48.06 o 
  -8   6   9       19.78       68.61     42.20 o 
  -7   6   9      626.29      586.51     49.78 o 
  -6   6   9        4.41       22.59     24.75 o 
  -5   6   9     4157.48     4084.12    143.83 o 
  -4   6   9        1.25       -7.98     24.89 o 
  -3   6   9       71.29       79.19     27.15 o 
  -2   6   9      753.57      847.60     30.10 o 
  -1   6   9     2888.44     3033.85     58.65 o 
   0   6   9        0.75        9.55      9.49 o 
   1   6   9       13.31       22.57     12.97 o 
   2   6   9      108.94      109.82     20.01 o 
   3   6   9    12116.98    11837.39    216.23 o 
   4   6   9      876.21      849.43     38.70 o 
   5   6   9       88.79      120.70     32.66 o 
   6   6   9       34.70       25.29     36.09 o 
   7   6   9       19.53      -19.84     35.86 o 
   8   6   9        0.53      -33.19     33.19 o 
  -8   7   9       69.03        5.54    105.90 o 
  -7   7   9      677.52      535.71     64.48 o 
  -6   7   9       21.54       -7.19     47.33 o 
  -5   7   9      268.68      262.70     40.72 o 
  -4   7   9     2183.26     2255.69     76.85 o 
  -3   7   9     1644.95     1526.23    113.48 o 
  -2   7   9     1218.76     1230.00     44.42 o 
  -1   7   9      626.83      622.83     26.58 o 
   0   7   9      960.27      932.93     26.73 o 
   1   7   9     3351.13     3233.25     58.55 o 
   2   7   9      234.83      210.71     23.67 o 
   3   7   9     1384.12     1259.28     45.67 o 
   4   7   9      414.00      346.09     29.56 o 
   5   7   9     1711.61     1654.53     57.45 o 
   6   7   9      333.93      297.12     41.95 o 
   7   7   9      257.09      258.85     37.28 o 
   8   7   9      116.75      100.64     57.43 o 
  -8   8   9       82.16       96.17     49.73 o 
  -7   8   9        3.34      -19.85     52.06 o 
  -6   8   9      201.20      142.99     41.36 o 
  -5   8   9      323.97      254.58     39.92 o 
  -4   8   9      445.98      461.25     43.77 o 
  -3   8   9     2900.78     2896.76     91.13 o 
  -2   8   9      571.50      558.57     51.57 o 
  -1   8   9       81.57       72.34     18.94 o 
   0   8   9        0.98       12.81     15.36 o 
   1   8   9       23.06       18.09     14.49 o 
   2   8   9     2870.20     2795.20     56.25 o 
   3   8   9     1421.06     1397.16     50.77 o 
   4   8   9       13.31       29.11     24.29 o 
   5   8   9      573.68      502.83     38.78 o 
   6   8   9     1173.07     1176.21     54.66 o 
   7   8   9       13.51       17.33     33.43 o 
   8   8   9       56.73       38.10     52.49 o 
  -7   9   9       23.45       -0.94     81.05 o 
  -6   9   9        5.34      -37.62     37.62 o 
  -5   9   9       22.77       21.58     35.37 o 
  -4   9   9     2358.23     2391.54    137.84 o 
  -3   9   9      549.92      460.26     47.13 o 
  -2   9   9     4048.72     3968.93    127.62 o 
  -1   9   9      131.20      107.32     27.57 o 
   0   9   9     4754.95     4703.61     93.78 o 
   1   9   9      144.28      149.39     27.18 o 
   2   9   9       89.73      101.33     24.06 o 
   3   9   9      394.12      365.68     26.91 o 
   4   9   9      547.06      472.91     31.26 o 
   5   9   9      278.30      309.63     30.12 o 
   6   9   9      852.41      850.72     64.04 o 
   7   9   9       81.10       86.39     36.91 o 
  -7  10   9       36.95       93.25     76.91 o 
  -6  10   9       24.15       32.40     41.95 o 
  -5  10   9     1072.70     1076.85     84.60 o 
  -4  10   9      335.00      310.38     45.55 o 
  -3  10   9      227.08      258.63     38.09 o 
  -2  10   9     2670.44     2653.49     80.73 o 
  -1  10   9      604.91      522.64     43.15 o 
   0  10   9      287.97      266.22     29.05 o 
   1  10   9        3.73      -20.17     22.17 o 
   2  10   9     1476.22     1383.69     50.71 o 
   3  10   9     2066.21     1969.82     66.80 o 
   4  10   9      368.22      363.49     52.77 o 
   5  10   9        2.81      -22.67     31.30 o 
   6  10   9      686.48      679.55     49.88 o 
   7  10   9       29.91       60.10     48.33 o 
  -6  11   9      307.92      273.06     54.43 o 
  -5  11   9       99.41      158.17     46.65 o 
  -4  11   9       14.16       14.28     40.42 o 
  -3  11   9      101.86      132.53     36.16 o 
  -2  11   9      175.46      151.99     35.35 o 
  -1  11   9      347.50      309.91     32.29 o 
   0  11   9      754.32      743.32     40.82 o 
   1  11   9      308.85      342.69     32.63 o 
   2  11   9      419.80      409.79     34.03 o 
   3  11   9      900.05      949.06     44.43 o 
   4  11   9       75.17       42.24     32.56 o 
   5  11   9      791.76      816.90     60.91 o 
   6  11   9      308.88      296.78     44.27 o 
  -6  12   9        0.03        8.29     51.37 o 
  -5  12   9     1076.63     1067.90     73.96 o 
  -4  12   9       66.38       45.48     72.35 o 
  -3  12   9      292.98      316.27     41.12 o 
  -2  12   9       25.23       71.97     36.09 o 
  -1  12   9      322.38      373.70     36.20 o 
   0  12   9       91.73       95.58     29.50 o 
   1  12   9      143.52      167.07     30.90 o 
   2  12   9        1.42        5.14     27.34 o 
   3  12   9     2477.83     2328.28     94.36 o 
   4  12   9      285.24      219.67     35.18 o 
   5  12   9      224.56      228.98     36.32 o 
   6  12   9       78.44       53.94     42.25 o 
  -5  13   9      148.89      108.31     54.41 o 
  -4  13   9      296.68      356.76     49.41 o 
  -3  13   9      209.91      139.93     40.64 o 
  -2  13   9      864.29      904.05     63.29 o 
  -1  13   9      133.34      101.47     31.53 o 
   0  13   9      294.47      289.05     35.19 o 
   1  13   9     1202.80     1118.37     51.44 o 
   2  13   9       42.67       99.30     38.45 o 
   3  13   9       63.10       73.36     38.10 o 
   4  13   9      170.71      138.56     49.67 o 
   5  13   9      275.48      301.30     40.98 o 
  -4  14   9      129.31      254.41     90.91 o 
  -3  14   9      655.05      725.10     56.90 o 
  -2  14   9      192.00      251.44     45.60 o 
  -1  14   9       77.87       94.78     41.67 o 
   0  14   9       95.56       92.67     40.48 o 
   1  14   9       34.09       73.30     39.06 o 
   2  14   9      406.44      391.54     47.82 o 
   3  14   9      178.45      166.41     43.68 o 
   4  14   9        2.14       18.06     40.07 o 
  -3  15   9      100.63      103.28     45.95 o 
  -2  15   9      176.73      232.60     40.29 o 
  -1  15   9      104.38      153.94     38.42 o 
   0  15   9      761.41      817.82     59.31 o 
   1  15   9       17.13        6.83     41.59 o 
   2  15   9       16.59       51.82     55.56 o 
   3  15   9      114.56      124.84     45.04 o 
  -8   0  10      812.29      716.48    111.22 o 
  -6   0  10      713.35      701.04     67.44 o 
  -4   0  10     6250.67     5951.08    147.66 o 
  -2   0  10     2250.11     2406.64    118.32 o 
   2   0  10     6098.66     6234.90    135.12 o 
   4   0  10     5819.23     5834.38    192.86 o 
   6   0  10      472.72      395.19     54.43 o 
   8   0  10       22.87       -3.55     52.06 o 
  -9   1  10      150.99      139.14     38.87 o 
  -8   1  10      679.98      690.87    102.66 o 
  -7   1  10       28.99       38.16     30.74 o 
  -6   1  10      458.56      391.13     29.27 o 
  -5   1  10       40.58       18.33     18.83 o 
  -4   1  10      257.04      219.07     17.53 o 
  -3   1  10      152.62      151.36     11.07 o 
  -2   1  10     1530.17     1529.99     31.23 o 
  -1   1  10     8085.30     7841.28    195.75 o 
   0   1  10     2077.31     2095.11    107.67 o 
   2   1  10     1270.05     1315.62     27.47 o 
   3   1  10       16.85       20.27     16.22 o 
   4   1  10      267.77      230.00     51.47 o 
   5   1  10      144.75      158.83     27.18 o 
   6   1  10     3774.55     3832.91    107.92 o 
   7   1  10      624.64      588.47     46.43 o 
   8   1  10       34.29        0.47     37.22 o 
   9   1  10        2.42      -42.24     42.24 o 
  -9   2  10        0.70      -22.45     34.94 o 
  -8   2  10       94.73       78.26     32.70 o 
  -7   2  10      165.68      180.79     34.08 o 
  -6   2  10      217.47      225.93     26.58 o 
  -5   2  10     1482.56     1507.62     45.84 o 
  -4   2  10     2163.74     2051.14     43.31 o 
  -3   2  10     2031.77     2051.39     52.08 o 
  -2   2  10        6.41        5.17      9.58 o 
  -1   2  10     1585.37     1614.30     50.57 o 
   0   2  10      817.13      841.78    101.76 o 
   1   2  10     5121.84     5238.70     94.01 o 
   2   2  10     2622.73     2671.38     42.24 o 
   3   2  10     2826.48     2818.43     52.04 o 
   4   2  10     2050.52     2029.57     62.68 o 
   5   2  10      220.42      228.18     64.48 o 
   6   2  10       27.36        7.88     29.48 o 
   7   2  10      360.13      399.05     43.51 o 
   8   2  10       23.58      -22.43     38.06 o 
   9   2  10      758.88      815.08     92.29 o 
  -9   3  10      450.50      441.71     53.47 o 
  -8   3  10        6.92       41.71     31.68 o 
  -7   3  10      120.59      146.68     31.47 o 
  -6   3  10        6.15       -4.73     36.25 o 
  -5   3  10      410.15      374.27     27.11 o 
  -4   3  10       30.07        0.84     21.27 o 
  -3   3  10     1342.51     1367.58     32.03 o 
  -2   3  10      185.79      200.96     13.10 o 
  -1   3  10    24453.29    24821.98    509.07 o 
   0   3  10      397.38      418.13     17.42 o 
   1   3  10       18.41       13.14      7.12 o 
   2   3  10      183.76      212.98     12.13 o 
   3   3  10      460.58      436.06     28.12 o 
   4   3  10       20.98        0.02     21.70 o 
   5   3  10        5.03       18.02     25.77 o 
   6   3  10       75.67       30.05     31.30 o 
   7   3  10     2687.40     2522.51     87.84 o 
   8   3  10        0.32      -37.17     37.17 o 
  -8   4  10      170.64      174.52     70.99 o 
  -7   4  10       59.99      -15.72     32.55 o 
  -6   4  10      365.39      331.44     38.06 o 
  -5   4  10      682.30      713.08     42.01 o 
  -4   4  10     1983.72     1966.03     57.89 o 
  -3   4  10     2147.88     2161.60     44.09 o 
  -2   4  10      939.40      942.42     22.32 o 
  -1   4  10      865.45      936.88     23.15 o 
   0   4  10     1155.53     1207.00     33.25 o 
   1   4  10     3384.21     3418.96     49.66 o 
   2   4  10     1452.89     1439.30     26.94 o 
   3   4  10     1429.74     1425.92     47.93 o 
   4   4  10     1302.69     1350.53     55.05 o 
   5   4  10      388.97      393.59     35.86 o 
   6   4  10      137.72      131.85     42.60 o 
   7   4  10      197.61      162.08     38.24 o 
   8   4  10       14.78       38.81     40.52 o 
  -8   5  10      520.18      557.49     53.37 o 
  -7   5  10      107.57       96.08     30.47 o 
  -6   5  10      424.76      378.14     33.21 o 
  -5   5  10       99.94       52.34     22.71 o 
  -4   5  10      160.15      156.46     21.48 o 
  -3   5  10       17.45       10.88     14.49 o 
  -2   5  10     1170.73     1175.36     33.69 o 
  -1   5  10     1852.51     1860.78     37.32 o 
   0   5  10     1538.31     1564.43     30.17 o 
   1   5  10     1718.07     1735.35     33.01 o 
   2   5  10     1678.32     1684.70     63.48 o 
   3   5  10       17.44       28.84     18.79 o 
   4   5  10       56.51       65.67     21.60 o 
   5   5  10      324.27      307.03     37.86 o 
   6   5  10     2592.22     2739.39     91.61 o 
   7   5  10      406.47      393.22     46.02 o 
   8   5  10        4.01       66.82     42.20 o 
  -8   6  10      371.34      270.83     48.94 o 
  -7   6  10      130.37      135.74     40.57 o 
  -6   6  10      462.42      451.38     34.85 o 
  -5   6  10        3.23       13.34     24.32 o 
  -4   6  10     3831.84     3825.49    107.59 o 
  -3   6  10      412.99      376.85     30.24 o 
  -2   6  10      220.32      193.35     24.97 o 
  -1   6  10        0.44      -18.14     18.14 o 
   0   6  10     4845.22     4833.05     68.69 o 
   1   6  10        5.55       -0.18     11.85 o 
   2   6  10     4890.70     4567.84    144.30 o 
   3   6  10       14.77       26.10     20.34 o 
   4   6  10     4389.11     4206.20    101.53 o 
   5   6  10       49.26       15.98     29.62 o 
   6   6  10      220.34      153.77     36.89 o 
   7   6  10      161.74      175.18     42.10 o 
   8   6  10        4.46       27.04     37.97 o 
  -8   7  10      253.14      351.07     97.61 o 
  -7   7  10        3.29        7.43     39.08 o 
  -6   7  10      134.94      160.02     37.90 o 
  -5   7  10        0.17        9.00     24.70 o 
  -4   7  10       59.10       48.74     28.45 o 
  -3   7  10      586.88      582.00     37.18 o 
  -2   7  10     2360.01     2178.96     73.51 o 
  -1   7  10     5691.75     5766.03    121.84 o 
   0   7  10     1921.90     1880.75     42.36 o 
   1   7  10      599.51      541.35     35.01 o 
   2   7  10     1847.66     1879.79     65.46 o 
   3   7  10        7.31       11.20     21.75 o 
   4   7  10      175.96      170.32     27.37 o 
   5   7  10       16.09       28.08     25.42 o 
   6   7  10     1073.60     1101.15     75.13 o 
   7   7  10      410.83      343.98     39.87 o 
   8   7  10       14.70      -19.60     36.31 o 
  -7   8  10        5.87      -26.03     42.10 o 
  -6   8  10        5.86       -8.00     37.06 o 
  -5   8  10      644.01      579.07     49.52 o 
  -4   8  10      551.39      488.01     45.33 o 
  -3   8  10     1316.73     1301.16     65.07 o 
  -2   8  10      173.14      198.57     30.01 o 
  -1   8  10      333.56      355.63     32.10 o 
   0   8  10        3.36        8.42     20.21 o 
   1   8  10     2108.93     2109.21     58.62 o 
   2   8  10     1100.51     1011.47     58.81 o 
   3   8  10      938.70      832.21     41.34 o 
   4   8  10     1109.69     1003.50     47.00 o 
   5   8  10       81.27       39.21     29.41 o 
   6   8  10       28.22       76.23     44.50 o 
   7   8  10      175.86      196.67     39.72 o 
  -7   9  10       45.04      -18.22     42.28 o 
  -6   9  10      109.52       71.69     41.10 o 
  -5   9  10      201.70      153.47     41.95 o 
  -4   9  10       74.78       96.32     32.36 o 
  -3   9  10      186.44      206.10     33.50 o 
  -2   9  10       15.40        2.38     27.51 o 
  -1   9  10     7870.13     7451.13    155.51 o 
   0   9  10      172.53      153.38     26.27 o 
   1   9  10      709.87      752.79     32.16 o 
   2   9  10        0.24       22.62     25.00 o 
   3   9  10       70.97       16.93     26.79 o 
   4   9  10       38.47       10.64     23.33 o 
   5   9  10       16.64        6.34     25.43 o 
   6   9  10        9.73       -0.97     31.51 o 
   7   9  10     1256.11     1143.61     60.93 o 
  -7  10  10        9.13      -45.45     45.45 o 
  -6  10  10       88.63      188.84     95.84 o 
  -5  10  10      133.37       82.09     91.70 o 
  -4  10  10      386.89      350.79     41.62 o 
  -3  10  10     1349.91     1350.25     60.85 o 
  -2  10  10      766.10      665.66    109.49 o 
  -1  10  10      423.91      373.03     33.11 o 
   0  10  10      816.01      798.20     41.18 o 
   1  10  10      817.50      734.28     56.02 o 
   2  10  10      481.06      477.92     38.08 o 
   3  10  10      423.61      404.60     37.74 o 
   4  10  10      547.51      510.19     41.92 o 
   5  10  10      195.27      204.20     52.87 o 
   6  10  10       51.19        9.60     36.56 o 
  -6  11  10      119.40       28.64     48.50 o 
  -5  11  10       78.30      183.61     57.50 o 
  -4  11  10        0.43        4.72     48.24 o 
  -3  11  10        6.56       47.79     35.40 o 
  -2  11  10      238.77      215.88     51.19 o 
  -1  11  10       79.20       62.67     28.18 o 
   0  11  10      292.19      360.76     34.11 o 
   1  11  10     1050.91     1003.30     46.39 o 
   2  11  10      978.16      921.16     51.69 o 
   3  11  10       15.91       23.30     27.68 o 
   4  11  10       91.34       87.06     34.63 o 
   5  11  10      155.00      125.50     37.43 o 
   6  11  10      503.52      591.22     51.01 o 
  -5  12  10        0.11       25.98     41.01 o 
  -4  12  10     1002.43     1025.90     62.29 o 
  -3  12  10       80.89       30.31     40.61 o 
  -2  12  10       46.64       59.28     35.50 o 
  -1  12  10        1.19       10.85     29.84 o 
   0  12  10      761.01      756.53     44.68 o 
   1  12  10        1.34       15.42     28.64 o 
   2  12  10     1400.70     1267.18     61.96 o 
   3  12  10       48.44       20.87     43.05 o 
   4  12  10     1437.63     1329.04     55.85 o 
   5  12  10      111.98       95.71     47.31 o 
  -5  13  10        0.89       24.14     43.20 o 
  -4  13  10        7.77       15.93     46.72 o 
  -3  13  10      149.69      120.31     43.63 o 
  -2  13  10      554.25      560.50     43.50 o 
  -1  13  10     1323.01     1327.86     57.80 o 
   0  13  10      495.95      502.27     41.64 o 
   1  13  10        5.38      -17.65     30.70 o 
   2  13  10      403.83      413.12     45.45 o 
   3  13  10       22.08       38.05     36.82 o 
   4  13  10      166.15      175.66     42.94 o 
  -3  14  10      409.00      491.19     54.15 o 
  -2  14  10       82.97      102.64     37.30 o 
  -1  14  10       25.15       32.50     34.46 o 
   0  14  10      123.83       54.40     43.89 o 
   1  14  10      290.26      230.80     43.68 o 
   2  14  10      116.69      246.27     55.20 o 
   3  14  10       58.03       47.67     45.94 o 
  -2  15  10       12.91       20.94     49.76 o 
  -1  15  10      637.68      699.52     53.45 o 
   0  15  10      124.42      106.77     43.43 o 
   1  15  10       67.50       61.77     42.51 o 
  -7   0  11      238.96      151.18     40.90 o 
  -5   0  11     7142.86     7011.46    175.99 o 
  -3   0  11       91.20       94.42     15.22 o 
  -1   0  11      637.60      573.85     61.53 o 
   3   0  11    34679.73    35483.11   1037.67 o 
   5   0  11        8.88       -2.37     35.50 o 
   7   0  11      171.58      131.34     55.61 o 
  -8   1  11      248.90      264.64     35.04 o 
  -7   1  11      950.56      915.28     42.89 o 
  -6   1  11       53.40       50.17     24.59 o 
  -5   1  11       11.97       -7.94     20.13 o 
  -4   1  11        7.20      -15.31     16.87 o 
  -3   1  11       31.38       47.25      9.30 o 
  -2   1  11      339.14      362.17     19.06 o 
  -1   1  11     2838.40     2565.79     87.00 o 
   0   1  11     3687.06     3650.72     91.23 o 
   2   1  11      721.01      708.84     21.05 o 
   3   1  11      894.11      983.10    117.14 o 
   4   1  11      549.12      566.55     35.11 o 
   5   1  11     2173.53     2301.83     73.61 o 
   6   1  11      340.75      323.60     38.38 o 
   7   1  11      722.47      739.59    111.81 o 
   8   1  11      245.32      140.25     44.75 o 
  -8   2  11        6.05        3.51     30.23 o 
  -7   2  11       41.10       47.36     26.73 o 
  -6   2  11       26.21       24.38     22.88 o 
  -5   2  11      535.48      518.48     29.54 o 
  -4   2  11     2548.01     2651.62     58.59 o 
  -3   2  11      637.66      625.52     21.86 o 
  -2   2  11      692.57      666.72     20.71 o 
  -1   2  11       12.32      -21.66     24.42 o 
   0   2  11      216.08      211.56     21.27 o 
   1   2  11       93.85      107.47     11.48 o 
   2   2  11     2105.03     2222.31     63.87 o 
   3   2  11      206.78      197.62     37.27 o 
   4   2  11      995.66      836.60     40.52 o 
   5   2  11        0.12        0.42     25.90 o 
   6   2  11      150.08      138.98     32.98 o 
   7   2  11      133.42      121.86     55.02 o 
   8   2  11       62.16        0.42     40.13 o 
  -8   3  11     1083.91     1019.60     49.42 o 
  -7   3  11        0.87        4.96     27.11 o 
  -6   3  11       13.76       12.63     25.45 o 
  -5   3  11       34.56       13.34     21.35 o 
  -4   3  11     2195.67     2072.78     51.92 o 
  -3   3  11       75.01       79.33     15.85 o 
  -2   3  11     2561.61     2521.64     37.21 o 
  -1   3  11        0.96       -9.41     12.90 o 
   0   3  11    13996.08    14195.19    217.15 o 
   1   3  11       40.64       42.10      9.34 o 
   2   3  11     4919.05     4788.51     78.88 o 
   3   3  11       91.03       94.59     21.56 o 
   4   3  11      238.75      260.56     29.25 o 
   5   3  11        4.30       29.54     27.10 o 
   6   3  11     1740.09     1734.52    126.60 o 
   7   3  11        4.64       -2.25     39.64 o 
   8   3  11      780.12      772.17     71.58 o 
  -8   4  11        0.46       -3.57     40.97 o 
  -7   4  11      185.17      114.23     30.57 o 
  -6   4  11        1.90       -8.55     23.23 o 
  -5   4  11      832.88      870.25     77.19 o 
  -4   4  11     1698.95     1701.79     47.55 o 
  -3   4  11       37.41       25.92     21.01 o 
  -2   4  11     1618.34     1635.85     48.09 o 
  -1   4  11      477.30      484.03     16.45 o 
   0   4  11      200.89      238.17     14.29 o 
   1   4  11      383.34      409.21     14.84 o 
   2   4  11     3247.51     3276.50     69.21 o 
   3   4  11     2639.61     2715.20     62.88 o 
   4   4  11     1435.35     1314.31     56.60 o 
   5   4  11       16.88       -9.39     50.29 o 
   6   4  11      195.11      202.51     37.17 o 
   7   4  11       68.73       43.81     35.95 o 
   8   4  11       89.91       30.17     42.67 o 
  -8   5  11       84.16       78.97     44.96 o 
  -7   5  11      716.38      760.32     49.14 o 
  -6   5  11        9.54       -4.84     25.02 o 
  -5   5  11      336.07      364.25     29.87 o 
  -4   5  11       89.36       86.19     21.91 o 
  -3   5  11        4.69       -5.80     22.06 o 
  -2   5  11      624.76      674.12     32.85 o 
  -1   5  11     1957.66     1999.83     65.24 o 
   0   5  11     2580.95     2644.92     47.29 o 
   1   5  11     1491.10     1500.90     59.26 o 
   2   5  11       53.53       28.74     17.23 o 
   3   5  11      628.00      682.90     32.36 o 
   4   5  11       91.75       69.59     27.27 o 
   5   5  11     1566.76     1585.09     66.32 o 
   6   5  11      140.15      147.53     36.70 o 
   7   5  11      395.00      389.35     48.53 o 
   8   5  11      112.56      125.61     47.49 o 
  -8   6  11        5.18      -25.83     41.61 o 
  -7   6  11       36.69       20.99     39.68 o 
  -6   6  11       32.75       32.85     25.77 o 
  -5   6  11     4329.78     4433.45    141.91 o 
  -4   6  11      303.02      248.72     30.98 o 
  -3   6  11      428.77      477.12     33.34 o 
  -2   6  11       25.77       30.99     21.20 o 
  -1   6  11      113.31      154.83     22.85 o 
   0   6  11       18.46       23.86     16.25 o 
   1   6  11      179.03      210.81     19.80 o 
   2   6  11        0.07        7.73     18.59 o 
   3   6  11    11178.45    10899.18    274.59 o 
   4   6  11       21.81        0.97     22.42 o 
   5   6  11        0.91       16.90     36.68 o 
   6   6  11        7.53      -13.25     33.69 o 
   7   6  11      246.29      275.81     47.13 o 
  -7   7  11      535.55      412.63     60.34 o 
  -6   7  11      116.62       87.97     33.78 o 
  -5   7  11      456.25      412.07     32.71 o 
  -4   7  11      133.67      155.64     31.08 o 
  -3   7  11      727.54      670.16     40.21 o 
  -2   7  11      391.45      417.43     33.42 o 
  -1   7  11     1230.26     1251.85     48.92 o 
   0   7  11     2403.38     2445.36     54.40 o 
   1   7  11     1709.59     1730.81     58.75 o 
   2   7  11      989.40      938.67     46.48 o 
   3   7  11       62.41       91.11     43.19 o 
   4   7  11       16.09       -3.85     24.42 o 
   5   7  11     1087.00     1060.91     58.12 o 
   6   7  11      153.91      139.68     41.21 o 
   7   7  11      335.91      379.49     81.64 o 
  -7   8  11        2.57       53.84     42.67 o 
  -6   8  11        4.81       16.14     35.53 o 
  -5   8  11       93.20       97.56     42.80 o 
  -4   8  11     2178.38     2090.83     71.58 o 
  -3   8  11      411.60      391.31     37.67 o 
  -2   8  11      405.07      358.35     34.53 o 
  -1   8  11       62.70      129.14     24.82 o 
   0   8  11      190.95      220.13     25.36 o 
   1   8  11      223.88      222.60     27.50 o 
   2   8  11     1180.91     1162.36     47.12 o 
   3   8  11      149.77      141.29     35.53 o 
   4   8  11       76.21       77.75     32.27 o 
   5   8  11      122.07       83.13     44.55 o 
   6   8  11      115.11      129.82     40.77 o 
   7   8  11       62.29       95.34     37.51 o 
  -7   9  11        2.90       63.79     47.60 o 
  -6   9  11        4.88      -19.16     35.40 o 
  -5   9  11       80.58       82.25     36.53 o 
  -4   9  11      147.58      136.57     36.23 o 
  -3   9  11       16.57      -16.21     30.01 o 
  -2   9  11     1124.08     1070.64     72.27 o 
  -1   9  11       16.39       40.04     24.51 o 
   0   9  11     4480.56     4428.73     92.05 o 
   1   9  11       32.49       19.39     20.24 o 
   2   9  11      660.45      642.21     44.56 o 
   3   9  11       61.32       40.81     28.03 o 
   4   9  11       40.14       31.20     29.34 o 
   5   9  11       18.21       -8.61     32.99 o 
   6   9  11      533.62      460.49     63.30 o 
  -6  10  11       42.07       61.87     40.47 o 
  -5  10  11      560.58      568.58     50.05 o 
  -4  10  11      501.80      494.29     45.33 o 
  -3  10  11       13.00       -5.48     33.35 o 
  -2  10  11     1242.48     1155.96     56.83 o 
  -1  10  11       78.69       92.87     28.37 o 
   0  10  11      119.61      121.31     27.93 o 
   1  10  11      639.01      660.84     38.55 o 
   2  10  11     1046.26     1000.91     48.87 o 
   3  10  11     1346.08     1291.84     57.20 o 
   4  10  11      323.33      279.76     37.65 o 
   5  10  11       13.53       55.63     34.53 o 
   6  10  11      104.66       60.62     38.97 o 
  -6  11  11      136.92      144.55     46.57 o 
  -5  11  11       24.71       56.99     39.06 o 
  -4  11  11        0.54       36.91     38.35 o 
  -3  11  11       52.31       58.78     36.73 o 
  -2  11  11      241.69      281.28     41.91 o 
  -1  11  11      540.49      460.74     38.22 o 
   0  11  11      506.45      547.16     39.11 o 
   1  11  11      730.82      639.36     40.53 o 
   2  11  11       83.35      108.15     34.40 o 
   3  11  11       83.63       73.37     29.29 o 
   4  11  11       64.45       67.70     34.98 o 
   5  11  11      392.99      441.90     46.78 o 
  -5  12  11      713.47      706.77     67.86 o 
  -4  12  11       23.77      -14.89     51.20 o 
  -3  12  11      281.18      269.54     54.89 o 
  -2  12  11        2.89       41.36     31.47 o 
  -1  12  11       60.56       72.50     31.30 o 
   0  12  11        0.14       48.03     30.33 o 
   1  12  11        9.66       43.85     30.06 o 
   2  12  11       23.80      -18.86     33.47 o 
   3  12  11     1293.72     1246.86     63.57 o 
   4  12  11      135.09      171.76     34.04 o 
   5  12  11       75.54      118.20     55.63 o 
  -4  13  11      104.33      130.20     45.47 o 
  -3  13  11      225.21      203.55     45.63 o 
  -2  13  11      159.33      192.70     37.49 o 
  -1  13  11       57.51       61.44     33.29 o 
   0  13  11      362.07      405.99     53.28 o 
   1  13  11      361.15      389.85     48.16 o 
   2  13  11      368.08      306.56     45.31 o 
   3  13  11        1.74      -26.43     37.46 o 
   4  13  11      193.01      184.82     44.58 o 
  -3  14  11      115.13      -14.20     82.82 o 
  -2  14  11      153.98      163.42     39.41 o 
  -1  14  11       31.75       -5.89     34.54 o 
   0  14  11       43.54       65.46     35.32 o 
   1  14  11      312.08      397.96     48.44 o 
   2  14  11      381.15      463.68     51.12 o 
  -8   0  12        0.09      -27.38     42.60 o 
  -6   0  12       81.90      127.46     37.51 o 
  -4   0  12     5192.47     5091.06    133.62 o 
  -2   0  12     1012.97     1022.29     85.19 o 
   2   0  12     3087.97     3067.29    168.61 o 
   4   0  12     7194.10     7938.11    255.57 o 
   6   0  12      997.35      996.26     78.09 o 
   8   0  12       87.04      114.77     62.71 o 
  -8   1  12      436.66      437.57     38.94 o 
  -7   1  12      216.15      200.46     30.70 o 
  -6   1  12      444.19      444.77     31.86 o 
  -5   1  12       56.56       40.03     21.31 o 
  -4   1  12     1043.40     1021.73     55.51 o 
  -3   1  12      332.33      298.41     29.65 o 
  -2   1  12      506.21      509.98     17.63 o 
  -1   1  12     4044.32     3879.23    119.64 o 
   0   1  12     2456.48     2235.07    117.14 o 
   2   1  12      384.37      392.18     17.86 o 
   3   1  12      421.33      407.99     27.94 o 
   4   1  12     1064.07     1067.19     49.73 o 
   5   1  12       11.65        8.77     27.81 o 
   6   1  12      975.32     1194.14     59.82 o 
   7   1  12      811.69      848.36     56.43 o 
   8   1  12       68.94       28.36     43.48 o 
  -8   2  12        6.79      -24.75     29.88 o 
  -7   2  12        9.56       16.42     27.69 o 
  -6   2  12        0.24      -22.89     22.89 o 
  -5   2  12      248.79      213.15     24.30 o 
  -4   2  12     1131.53     1046.45     38.11 o 
  -3   2  12     3586.02     3682.92     71.00 o 
  -2   2  12        3.58       -7.58     11.29 o 
  -1   2  12      990.45      940.65     65.67 o 
   0   2  12        1.98       12.03     16.24 o 
   1   2  12     1549.57     1528.52     35.47 o 
   2   2  12      132.51      137.63     16.26 o 
   3   2  12     2020.92     2251.68    147.31 o 
   4   2  12     1372.94     1383.06     65.08 o 
   5   2  12      101.59       62.20     38.45 o 
   6   2  12       80.59      143.15     34.66 o 
   7   2  12       21.31       12.56     65.08 o 
   8   2  12       52.69      -13.33     40.52 o 
  -8   3  12        8.44       -8.02     30.55 o 
  -7   3  12      409.55      432.47     36.31 o 
  -6   3  12        2.56      -23.46     23.46 o 
  -5   3  12      192.60      199.01     25.66 o 
  -4   3  12       70.49       50.03     32.11 o 
  -3   3  12      336.83      301.12     21.90 o 
  -2   3  12        3.31        6.34      9.84 o 
  -1   3  12    11587.22    11831.69    323.31 o 
   0   3  12        8.38       11.13     11.95 o 
   1   3  12      263.72      315.32     26.03 o 
   2   3  12       17.17       45.59     17.70 o 
   3   3  12     1993.18     1922.25    124.83 o 
   4   3  12       14.13       -8.91     24.93 o 
   5   3  12       61.46       40.74     29.14 o 
   6   3  12       26.13       17.53     33.81 o 
   7   3  12     1523.02     1550.43     72.19 o 
   8   3  12        0.24      -40.86     40.97 o 
  -8   4  12        9.37       16.97     37.80 o 
  -7   4  12       58.26       69.27     30.34 o 
  -6   4  12       52.45       -7.94     25.09 o 
  -5   4  12      295.24      282.78     27.60 o 
  -4   4  12     1024.19     1020.11     65.46 o 
  -3   4  12     2749.39     2796.06     61.73 o 
  -2   4  12      437.46      416.37     45.71 o 
  -1   4  12       27.59       44.35     14.18 o 
   0   4  12        6.89       13.06      9.64 o 
   1   4  12     1620.77     1572.90     33.29 o 
   2   4  12      173.59      180.80     19.28 o 
   3   4  12     1210.74     1322.72     55.19 o 
   4   4  12     2195.79     2322.83     74.79 o 
   5   4  12       31.93       21.13     29.98 o 
   6   4  12      171.92      182.37     61.53 o 
   7   4  12       29.45       59.41     37.54 o 
  -7   5  12      129.97       71.80     35.52 o 
  -6   5  12      208.30      217.56     30.22 o 
  -5   5  12        6.42       20.55     23.79 o 
  -4   5  12      630.23      714.73     34.64 o 
  -3   5  12       53.37       48.76     23.13 o 
  -2   5  12      113.07      111.65     22.67 o 
  -1   5  12     1320.58     1223.22     43.73 o 
   0   5  12     1549.76     1530.46     38.99 o 
   1   5  12      475.40      489.38     31.94 o 
   2   5  12      224.66      259.10     22.62 o 
   3   5  12       90.73       82.31     21.38 o 
   4   5  12      776.20      692.99     44.13 o 
   5   5  12      126.92      172.61     34.03 o 
   6   5  12      861.04      873.21     56.89 o 
   7   5  12      269.58      358.61     48.06 o 
  -7   6  12        0.54      -19.48     35.32 o 
  -6   6  12      148.75      171.89     57.53 o 
  -5   6  12       20.76        7.77     24.89 o 
  -4   6  12     3375.48     3395.71     79.44 o 
  -3   6  12       84.82      108.15     26.14 o 
  -2   6  12      414.88      420.91     31.38 o 
  -1   6  12      474.86      499.16     28.02 o 
   0   6  12        6.74       37.46     18.03 o 
   1   6  12       26.68       19.99     17.62 o 
   2   6  12     1181.55     1064.09     40.03 o 
   3   6  12       32.42       -2.60     21.11 o 
   4   6  12     3586.44     3511.62    144.71 o 
   5   6  12       44.33       32.04     32.34 o 
   6   6  12      649.05      682.55     73.36 o 
   7   6  12       94.70      102.50     42.64 o 
  -7   7  12       90.37       53.44     38.89 o 
  -6   7  12      474.18      441.29     43.75 o 
  -5   7  12      228.50      230.20     36.30 o 
  -4   7  12      294.75      338.22     51.83 o 
  -3   7  12      182.15      232.29     61.45 o 
  -2   7  12      343.81      311.11     33.15 o 
  -1   7  12     2381.79     2463.74     76.00 o 
   0   7  12     1576.61     1516.60     40.97 o 
   1   7  12      195.93      197.43     24.13 o 
   2   7  12      511.73      515.11     32.38 o 
   3   7  12      341.67      362.94     31.14 o 
   4   7  12      686.96      574.78     37.02 o 
   5   7  12      211.13      221.68     39.08 o 
   6   7  12     1001.52      971.74     61.64 o 
   7   7  12      285.50      296.67     49.52 o 
  -7   8  12       16.68        1.94     37.87 o 
  -6   8  12       75.79       93.34     46.26 o 
  -5   8  12       79.14      107.26     36.19 o 
  -4   8  12      576.59      538.79     43.28 o 
  -3   8  12     1799.72     1823.06     67.05 o 
  -2   8  12      266.63      358.23     40.23 o 
  -1   8  12       32.82       45.30     24.03 o 
   0   8  12       38.87       66.40     24.02 o 
   1   8  12      631.79      711.05     35.74 o 
   2   8  12      251.65      243.70     29.42 o 
   3   8  12      474.81      518.60     37.07 o 
   4   8  12      168.03      220.38     32.38 o 
   5   8  12       75.24       22.40     30.05 o 
   6   8  12        1.30       -4.86     75.73 o 
  -6   9  12        0.07       -8.27     37.23 o 
  -5   9  12        2.17       44.51     54.00 o 
  -4   9  12       21.11       13.40     32.90 o 
  -3   9  12       32.52       -0.70     31.41 o 
  -2   9  12      104.04       86.00     33.25 o 
  -1   9  12     3309.07     3479.70     87.61 o 
   0   9  12       22.75       15.34     24.76 o 
   1   9  12      197.04      269.14     34.48 o 
   2   9  12       31.30       -0.50     26.70 o 
   3   9  12      708.50      709.41     47.29 o 
   4   9  12        3.53       -1.02     28.86 o 
   5   9  12       12.90       25.24     32.36 o 
   6   9  12        0.97      -37.43     60.34 o 
  -6  10  12       10.58       18.74     42.71 o 
  -5  10  12      138.63      172.35     41.75 o 
  -4  10  12      639.80      661.60     51.89 o 
  -3  10  12      536.59      521.11     45.82 o 
  -2  10  12      214.12      155.87     36.89 o 
  -1  10  12       54.04       46.61     28.75 o 
   0  10  12       99.45       73.68     29.42 o 
   1  10  12     1019.83     1032.12     46.45 o 
   2  10  12       11.35       17.19     25.48 o 
   3  10  12      515.33      478.39     67.58 o 
   4  10  12      508.72      494.14     51.49 o 
   5  10  12      110.89       73.88     36.31 o 
  -5  11  12       51.14        3.25     40.44 o 
  -4  11  12      309.41      289.75     45.84 o 
  -3  11  12      107.11       66.84     38.95 o 
  -2  11  12       48.78       23.63     36.81 o 
  -1  11  12      119.26       79.46     31.35 o 
   0  11  12      427.75      442.29     50.32 o 
   1  11  12       78.71       36.50     29.94 o 
   2  11  12      281.99      276.70     39.78 o 
   3  11  12       19.98       47.26     29.12 o 
   4  11  12      148.24      125.56     54.91 o 
   5  11  12      331.45      340.14     46.12 o 
  -4  12  12      613.79      642.57     71.65 o 
  -3  12  12       36.43      -11.86     40.47 o 
  -2  12  12       69.90       78.51     41.67 o 
  -1  12  12       17.68        8.23     32.00 o 
   0  12  12        3.67      -30.23     30.23 o 
   1  12  12       71.90       74.51     33.08 o 
   2  12  12      334.02      348.39     43.24 o 
   3  12  12       51.46       66.43     37.96 o 
   4  12  12      786.43      820.20     47.65 o 
  -3  13  12       56.32       -0.50     40.85 o 
  -2  13  12      254.97      295.39     41.28 o 
  -1  13  12      145.00      169.53     37.70 o 
   0  13  12      408.46      487.39     60.63 o 
   1  13  12       15.35       18.96     33.22 o 
   2  13  12      113.82       74.08     48.08 o 
   3  13  12      197.37      176.21     44.32 o 
  -1  14  12        0.12       65.03     44.36 o 
   0  14  12       82.29       50.81     37.11 o 
   1  14  12      487.02      436.21     75.13 o 
  -7   0  13        0.24      -17.43     47.33 o 
  -5   0  13     1257.15     1234.43     86.37 o 
  -3   0  13     1793.93     1666.09     59.27 o 
  -1   0  13     1391.45     1222.25     95.84 o 
   3   0  13     4976.72     5417.89    179.85 o 
   5   0  13      285.75      240.19     50.88 o 
   7   0  13      909.55      995.07     87.56 o 
  -8   1  13      102.64      117.42     41.01 o 
  -7   1  13      842.66      826.98     51.06 o 
  -6   1  13      150.59      109.74     27.38 o 
  -5   1  13      143.04      161.79     24.59 o 
  -4   1  13      150.59      167.45     22.45 o 
  -3   1  13     1381.61     1444.59     58.07 o 
  -2   1  13       79.89       71.95     14.77 o 
  -1   1  13      708.74      731.69     53.96 o 
   0   1  13     1219.92     1147.71     93.47 o 
   2   1  13       46.70       91.78     80.46 o 
   3   1  13      696.73      719.05     35.95 o 
   4   1  13       97.27      110.28     27.57 o 
   5   1  13     1197.19     1187.87     56.47 o 
   6   1  13       29.46       47.92     34.30 o 
   7   1  13      253.92      380.24     46.83 o 
  -7   2  13       68.29        2.87     29.09 o 
  -6   2  13        4.48       14.28     24.37 o 
  -5   2  13       89.63      105.41     24.57 o 
  -4   2  13     1002.12     1000.14     38.17 o 
  -3   2  13      361.60      326.68     21.89 o 
  -2   2  13      709.45      752.43     26.54 o 
  -1   2  13      615.91      613.69     34.59 o 
   0   2  13     4887.44     4742.00    119.16 o 
   1   2  13      918.28      848.36     49.69 o 
   2   2  13     2715.66     2929.03    198.78 o 
   3   2  13     1133.62     1083.31     52.65 o 
   4   2  13      590.36      551.09     37.54 o 
   5   2  13       75.39       15.46     55.61 o 
   6   2  13        9.40        7.69     42.00 o 
   7   2  13      209.57      213.83     43.87 o 
  -7   3  13        0.36      -16.79     29.18 o 
  -6   3  13       41.82        2.20     25.82 o 
  -5   3  13       33.04       17.71     36.38 o 
  -4   3  13       91.18       99.40     22.07 o 
  -3   3  13        7.83       -7.87     17.63 o 
  -2   3  13      253.77      244.96     19.80 o 
  -1   3  13        2.06      -18.96     28.16 o 
   0   3  13     7194.42     7606.60    144.79 o 
   1   3  13      251.81      282.38     23.75 o 
   2   3  13     1400.84     1404.25     48.60 o 
   3   3  13        1.21      -22.70     37.86 o 
   4   3  13      167.03      192.73     33.13 o 
   5   3  13       22.01       19.36     29.98 o 
   6   3  13      215.99      214.04     55.02 o 
   7   3  13        2.55      -18.05     38.06 o 
  -7   4  13       96.60       90.64     31.54 o 
  -6   4  13      100.12       90.34     28.51 o 
  -5   4  13       24.93       41.39     24.75 o 
  -4   4  13      800.77      822.54     58.92 o 
  -3   4  13      356.20      358.50     25.49 o 
  -2   4  13      998.85      977.19     89.21 o 
  -1   4  13      957.71     1006.43     31.94 o 
   0   4  13     2061.87     2081.27     46.80 o 
   1   4  13       23.13       54.01     15.32 o 
   2   4  13      707.41      741.25     31.51 o 
   3   4  13     1086.31     1136.36     74.54 o 
   4   4  13      179.96      170.87     33.13 o 
   5   4  13      126.69      105.95     34.18 o 
   6   4  13        5.00       17.75     34.30 o 
   7   4  13      236.43      258.96     46.76 o 
  -7   5  13      933.14      950.45     55.92 o 
  -6   5  13      312.86      288.14     33.28 o 
  -5   5  13      210.54      206.93     28.63 o 
  -4   5  13        9.46       16.01     22.91 o 
  -3   5  13     1057.05     1217.47     86.44 o 
  -2   5  13      260.35      290.67     27.52 o 
  -1   5  13      169.60      175.81     24.42 o 
   0   5  13      589.60      600.15     28.18 o 
   1   5  13     1535.39     1424.59     39.45 o 
   2   5  13        1.09       29.81     20.02 o 
   3   5  13      398.28      407.17     28.33 o 
   4   5  13      315.89      287.12     34.96 o 
   5   5  13     1002.04      993.69     55.76 o 
   6   5  13      147.94      124.36     40.97 o 
   7   5  13      205.90      214.27     48.06 o 
  -7   6  13        0.02      -26.25     37.73 o 
  -6   6  13       23.53       32.80     34.45 o 
  -5   6  13      836.81      810.76     41.43 o 
  -4   6  13        6.04        8.06     28.00 o 
  -3   6  13      912.59      851.98     44.08 o 
  -2   6  13       17.49       21.15     23.56 o 
  -1   6  13      770.03      834.00     35.18 o 
   0   6  13       58.75       78.17     19.48 o 
   1   6  13      323.59      333.02     23.95 o 
   2   6  13      130.29      105.31     22.75 o 
   3   6  13     3018.33     3021.24    111.15 o 
   4   6  13        5.61      -21.22     30.42 o 
   5   6  13       97.12      148.88     36.66 o 
   6   6  13        4.86      -12.23     37.40 o 
  -6   7  13        2.04      -35.66     35.66 o 
  -5   7  13        6.37       -4.30     33.08 o 
  -4   7  13       23.49       27.87     36.94 o 
  -3   7  13      724.68      766.34     47.04 o 
  -2   7  13       11.01       23.37     26.62 o 
  -1   7  13      429.09      430.05     30.64 o 
   0   7  13     1072.64     1176.03     41.04 o 
   1   7  13      746.25      791.29     35.25 o 
   2   7  13      160.41      179.58     26.55 o 
   3   7  13      320.13      284.93     34.81 o 
   4   7  13       21.11        1.08     26.34 o 
   5   7  13     1171.70     1166.31     63.17 o 
   6   7  13        1.30        0.26     39.21 o 
  -6   8  13        2.62      -14.45     37.49 o 
  -5   8  13      242.07      187.50     39.20 o 
  -4   8  13      660.87      596.76     57.55 o 
  -3   8  13      137.97      157.49     35.73 o 
  -2   8  13      547.37      591.48     41.97 o 
  -1   8  13       10.64       -8.50     24.67 o 
   0   8  13     1568.58     1507.16     54.48 o 
   1   8  13      667.95      590.79     34.26 o 
   2   8  13      801.41      738.45     40.75 o 
   3   8  13      299.48      231.74     32.16 o 
   4   8  13      129.03       97.95     30.61 o 
   5   8  13       27.44      -23.28     37.86 o 
   6   8  13        0.58       -4.48     40.26 o 
  -5   9  13       35.90       -1.26     36.93 o 
  -4   9  13       23.47       25.60     35.51 o 
  -3   9  13       11.23       24.71     34.02 o 
  -2   9  13      299.16      302.49     38.58 o 
  -1   9  13      155.00      108.80     29.17 o 
   0   9  13     2326.95     2257.81     64.26 o 
   1   9  13      156.34      199.75     25.16 o 
   2   9  13      594.23      560.55     40.02 o 
   3   9  13        4.62      -19.52     28.12 o 
   4   9  13      150.81      148.06     33.25 o 
   5   9  13        2.24       24.60     34.24 o 
  -5  10  13       92.44       79.85     42.18 o 
  -4  10  13      161.84      163.68     41.41 o 
  -3  10  13       89.99       57.63     36.36 o 
  -2  10  13      321.27      303.54     36.13 o 
  -1  10  13      240.36      302.82     34.94 o 
   0  10  13      669.80      658.44     44.92 o 
   1  10  13      178.99      246.04     33.20 o 
   2  10  13      459.21      499.89     35.95 o 
   3  10  13      275.93      254.48     37.83 o 
   4  10  13       72.09       59.89     34.37 o 
   5  10  13       24.42       36.93     35.26 o 
  -4  11  13        0.35      -20.90     44.25 o 
  -3  11  13      222.10      192.50     42.89 o 
  -2  11  13      215.36      246.04     37.04 o 
  -1  11  13        2.91        1.21     30.56 o 
   0  11  13      200.96      192.94     34.61 o 
   1  11  13      157.58      172.15     35.52 o 
   2  11  13       11.25      -10.77     33.87 o 
   3  11  13       39.06       48.27     30.83 o 
   4  11  13       80.72       80.07     37.02 o 
  -3  12  13      141.59      148.73     44.93 o 
  -2  12  13        0.39       18.06     34.42 o 
  -1  12  13      110.87      100.33     35.89 o 
   0  12  13       35.48      109.34     34.36 o 
   1  12  13      124.66      139.04     35.55 o 
   2  12  13      126.37       94.42     39.11 o 
   3  12  13      552.11      457.64     55.99 o 
  -1  13  13      377.34      370.31     69.17 o 
   0  13  13      379.29      428.13     43.35 o 
   1  13  13      165.48      192.56     39.17 o 
  -6   0  14      267.90      297.13     60.94 o 
  -4   0  14     1642.59     1647.16     67.63 o 
  -2   0  14       41.81      114.77     59.16 o 
   2   0  14      936.97      840.07     52.06 o 
   4   0  14     2360.98     2761.60    114.77 o 
   6   0  14      418.34      492.21     67.44 o 
  -7   1  14       91.88       89.51     31.37 o 
  -6   1  14      454.39      392.77     33.62 o 
  -5   1  14       61.50       38.40     23.42 o 
  -4   1  14     1285.12     1280.82     43.01 o 
  -3   1  14      152.22      163.66     20.49 o 
  -2   1  14      536.49      565.97     31.11 o 
  -1   1  14      122.70      177.78     51.47 o 
   1   1  14      599.43      583.32     35.50 o 
   2   1  14      401.29      382.63     25.06 o 
   3   1  14      684.28      763.44     37.62 o 
   4   1  14     1504.74     1421.60     58.87 o 
   5   1  14       79.33      118.03     34.27 o 
   6   1  14      456.45      566.22     89.92 o 
   7   1  14       14.06      -44.96     44.96 o 
  -7   2  14      326.44      371.88     36.75 o 
  -6   2  14       50.31       39.57     27.39 o 
  -5   2  14       33.28       28.32     23.93 o 
  -4   2  14      254.80      217.41     24.56 o 
  -3   2  14     2606.50     2565.60     57.32 o 
  -2   2  14        8.29       30.11     19.70 o 
  -1   2  14      175.21      149.08     57.98 o 
   0   2  14      649.23      601.07     79.27 o 
   1   2  14     2485.32     2110.84     84.01 o 
   2   2  14      131.47      130.61     21.03 o 
   3   2  14        4.29       15.11     24.26 o 
   4   2  14      307.80      275.97     33.34 o 
   5   2  14      115.34      136.42     35.11 o 
   6   2  14      106.66       80.14     37.17 o 
   7   2  14      159.14      200.70     70.40 o 
  -7   3  14      211.71      177.66     33.82 o 
  -6   3  14        6.03       10.02     26.40 o 
  -5   3  14       31.83       53.69     24.61 o 
  -4   3  14       19.22       18.19     21.13 o 
  -3   3  14      547.03      540.51     28.03 o 
  -2   3  14        8.41       17.07     18.05 o 
  -1   3  14     2746.81     2763.46     64.95 o 
   0   3  14       31.18       35.37     16.67 o 
   1   3  14     1069.09     1099.61     31.74 o 
   2   3  14       21.13        5.87     34.31 o 
   3   3  14     3153.52     3340.59     90.64 o 
   4   3  14        4.95        6.54     28.30 o 
   5   3  14       52.56       29.19     53.84 o 
   6   3  14        4.84       32.08     37.62 o 
   7   3  14      502.06      570.68     56.79 o 
  -7   4  14      271.75      261.44     42.38 o 
  -6   4  14       16.61       30.24     28.52 o 
  -5   4  14       10.27      -24.74     24.74 o 
  -4   4  14      290.75      288.38     27.87 o 
  -3   4  14     1198.03     1234.79     45.80 o 
  -2   4  14       73.76       62.66     21.62 o 
  -1   4  14      249.17      265.83     18.61 o 
   0   4  14      687.37      740.64     33.79 o 
   1   4  14     2546.56     2493.06     69.71 o 
   2   4  14        5.98       -6.22     28.10 o 
   3   4  14      146.20      164.51     28.96 o 
   4   4  14      374.27      430.90     53.84 o 
   5   4  14       50.97       40.19     33.81 o 
   6   4  14       82.73       91.93     86.37 o 
  -6   5  14      251.89      226.59     33.11 o 
  -5   5  14        1.49      -22.41     30.06 o 
  -4   5  14     1358.94     1482.06     87.61 o 
  -3   5  14       22.72       20.11     25.41 o 
  -2   5  14      196.44      232.24     27.70 o 
  -1   5  14      187.93      195.69     23.91 o 
   0   5  14      229.92      272.70     20.81 o 
   1   5  14       72.42       92.38     22.01 o 
   2   5  14      465.26      428.07     27.59 o 
   3   5  14      367.81      332.66     34.66 o 
   4   5  14     1137.74     1122.54     56.73 o 
   5   5  14      315.79      315.00     41.61 o 
   6   5  14      311.60      408.17     50.20 o 
  -6   6  14      182.43      257.87     40.62 o 
  -5   6  14      127.15      100.58     29.25 o 
  -4   6  14      905.58      870.51     83.59 o 
  -3   6  14      109.34       98.81     29.79 o 
  -2   6  14       13.24      -15.90     32.19 o 
  -1   6  14        4.93      -17.96     20.63 o 
   0   6  14      464.77      507.64     29.89 o 
   1   6  14        0.49       -7.99     18.80 o 
   2   6  14      522.13      484.41     30.61 o 
   3   6  14       42.21       12.44     24.03 o 
   4   6  14     1772.37     1816.40     72.93 o 
   5   6  14        1.70        3.76     34.87 o 
   6   6  14      235.88      246.16     73.36 o 
  -6   7  14      293.20      322.79     44.72 o 
  -5   7  14        5.72      -32.93     32.93 o 
  -4   7  14      394.50      469.24     41.97 o 
  -3   7  14       29.64       29.15     31.22 o 
  -2   7  14      408.34      458.23     38.74 o 
  -1   7  14       76.40       71.06     24.87 o 
   0   7  14      141.75      186.27     25.75 o 
   1   7  14      129.74      147.85     24.18 o 
   2   7  14       34.76       29.61     24.01 o 
   3   7  14      816.79      809.47     41.48 o 
   4   7  14      712.65      602.46     40.23 o 
   5   7  14       21.74       -2.50     35.25 o 
  -5   8  14        4.50      -22.55     36.19 o 
  -4   8  14       74.71      131.75     81.05 o 
  -3   8  14      772.92      806.95     49.98 o 
  -2   8  14       14.04        1.57     54.01 o 
  -1   8  14       71.29      114.53     27.85 o 
   0   8  14      114.86      115.88     41.50 o 
   1   8  14     1330.93     1355.37     41.87 o 
   2   8  14      356.67      329.25     61.15 o 
   3   8  14        3.08       30.48     44.69 o 
   4   8  14       94.22       82.78     31.40 o 
   5   8  14       49.82       71.87     41.43 o 
  -5   9  14       24.61       -1.26     42.93 o 
  -4   9  14       94.66       69.31     38.69 o 
  -3   9  14       50.39       50.39     49.80 o 
  -2   9  14      120.26      145.91     32.15 o 
  -1   9  14      926.32      911.39     45.41 o 
   0   9  14        0.43       24.36     27.52 o 
   1   9  14      249.83      313.82     29.96 o 
   2   9  14       50.85       63.88     30.28 o 
   3   9  14      781.92      746.26     46.62 o 
   4   9  14        0.44      -30.35     30.35 o 
  -4  10  14       34.80       36.07     40.20 o 
  -3  10  14      124.71       94.90     39.81 o 
  -2  10  14       26.93       39.13     31.50 o 
  -1  10  14       98.79      180.23     33.56 o 
   0  10  14       70.33       62.42     31.20 o 
   1  10  14      966.17     1007.46     48.53 o 
   2  10  14        1.64       -1.83     27.69 o 
   3  10  14      179.32      192.28     42.81 o 
   4  10  14      336.00      318.15     41.86 o 
  -3  11  14      153.77      211.43     46.27 o 
  -2  11  14       49.86       82.62     35.12 o 
  -1  11  14      422.07      380.71     40.60 o 
   0  11  14        0.61       11.78     31.92 o 
   1  11  14       23.84      -19.00     30.82 o 
   2  11  14       57.07       66.92     36.84 o 
   3  11  14       16.65        3.01     31.31 o 
  -2  12  14        2.88       13.17     54.45 o 
  -1  12  14       32.75       52.11     36.00 o 
   0  12  14      189.99      181.53     37.64 o 
   1  12  14        0.73       17.25     34.45 o 
  -5   0  15      342.20      316.32     42.23 o 
  -3   0  15      295.57      334.74     32.35 o 
  -1   0  15     1902.47     1897.86    126.60 o 
   3   0  15      603.99      756.07     55.61 o 
   5   0  15      102.48      123.05     50.88 o 
  -6   1  15       39.72       35.47     30.74 o 
  -5   1  15        3.46       28.72     25.51 o 
  -4   1  15      135.38      141.06     23.63 o 
  -3   1  15     2074.05     2145.07     52.44 o 
  -2   1  15      445.21      464.50     27.31 o 
  -1   1  15      222.53      190.50     62.71 o 
   1   1  15      520.54      466.18     35.50 o 
   2   1  15       28.16       12.05     20.03 o 
   3   1  15      121.24      191.52     62.71 o 
   4   1  15      267.37      303.92     57.39 o 
   5   1  15     1185.49     1181.48     59.38 o 
   6   1  15       35.93       24.16     37.62 o 
  -6   2  15      164.62      198.63     31.66 o 
  -5   2  15      128.10      128.64     26.80 o 
  -4   2  15       16.86       26.09     24.76 o 
  -3   2  15      197.46      158.07     21.34 o 
  -2   2  15      775.09      777.18     50.24 o 
  -1   2  15       24.80       46.47     20.84 o 
   0   2  15     1296.85     1300.34     56.79 o 
   1   2  15      315.82      186.95     31.95 o 
   2   2  15      283.31      364.76     62.71 o 
   3   2  15      187.78      177.05     28.30 o 
   4   2  15       11.65       31.33     42.60 o 
   5   2  15       18.90        9.47     34.27 o 
   6   2  15        3.24        4.24     37.22 o 
  -6   3  15       30.50        1.11     29.08 o 
  -5   3  15        0.14       -7.43     25.31 o 
  -4   3  15      465.04      443.72     30.11 o 
  -3   3  15        2.20        7.31     20.48 o 
  -2   3  15      772.15      802.04     34.89 o 
  -1   3  15      369.48      383.14     24.17 o 
   0   3  15     2655.57     2667.41     62.39 o 
   1   3  15       33.77       48.22     17.19 o 
   2   3  15      466.20      470.69     32.54 o 
   3   3  15       16.07        9.87     33.72 o 
   4   3  15     1011.29     1127.48     56.06 o 
   5   3  15        4.72       14.33     56.79 o 
   6   3  15       62.47       -2.87     38.01 o 
  -6   4  15      158.74      137.81     32.59 o 
  -5   4  15       69.73       56.62     31.94 o 
  -4   4  15       15.44       13.29     24.46 o 
  -3   4  15      195.45      186.14     27.64 o 
  -2   4  15      262.80      286.55     27.31 o 
  -1   4  15        6.69       32.10     27.67 o 
   0   4  15     2612.30     2567.87     95.30 o 
   1   4  15      123.53      127.24     18.42 o 
   2   4  15      779.79      763.83     73.95 o 
   3   4  15       39.75       10.61     27.57 o 
   4   4  15        5.43       10.09     44.37 o 
   5   4  15       61.39       85.54     37.22 o 
   6   4  15       19.06       65.94     41.36 o 
  -6   5  15       13.42       40.25     43.79 o 
  -5   5  15        0.71       22.81     28.51 o 
  -4   5  15       12.62      -10.98     28.73 o 
  -3   5  15     1791.36     2045.74     66.65 o 
  -2   5  15      242.26      271.04     25.67 o 
  -1   5  15       68.12       46.15     20.33 o 
   0   5  15       41.01       61.08     18.29 o 
   1   5  15      314.19      341.30     24.56 o 
   2   5  15       80.18       60.65     21.38 o 
   3   5  15      131.18       39.89     30.32 o 
   4   5  15      323.91      342.61     40.77 o 
   5   5  15      998.25      910.94     58.11 o 
  -5   6  15      289.69      310.61     40.34 o 
  -4   6  15       40.26       45.65     32.48 o 
  -3   6  15      135.48      184.36     41.22 o 
  -2   6  15       30.70       35.74     29.37 o 
  -1   6  15      922.85      943.33     38.76 o 
   0   6  15      118.15      104.33     22.09 o 
   1   6  15      562.92      563.20     41.27 o 
   2   6  15       58.45       41.91     23.20 o 
   3   6  15      753.91      739.68     38.58 o 
   4   6  15        9.92       43.35     33.82 o 
   5   6  15       43.24       80.78     38.24 o 
  -5   7  15        2.78       36.41     42.88 o 
  -4   7  15      115.37      163.63     36.14 o 
  -3   7  15      779.80      791.70     48.47 o 
  -2   7  15       69.72       53.78     26.93 o 
  -1   7  15        8.65       32.58     24.87 o 
   0   7  15      123.84       81.86     25.04 o 
   1   7  15      109.97      138.90     28.28 o 
   2   7  15       23.86        4.68     25.44 o 
   3   7  15      119.33      110.92     29.05 o 
   4   7  15      154.79      142.66     38.66 o 
   5   7  15      726.68      669.80     70.40 o 
  -4   8  15        1.15       31.90     35.85 o 
  -3   8  15       39.47      -34.28     34.28 o 
  -2   8  15      330.81      404.07     44.23 o 
  -1   8  15       39.56       51.19     28.52 o 
   0   8  15      905.03     1025.88     45.58 o 
   1   8  15      336.49      335.30     28.76 o 
   2   8  15      311.28      310.46     34.28 o 
   3   8  15      213.88      202.17     33.55 o 
   4   8  15        9.67       61.29     32.37 o 
  -4   9  15       59.60       29.35     38.52 o 
  -3   9  15        2.49      -29.15     35.19 o 
  -2   9  15      379.30      481.59     40.06 o 
  -1   9  15      540.54      491.99     45.77 o 
   0   9  15      684.27      724.79     55.18 o 
   1   9  15       36.95       -0.34     28.20 o 
   2   9  15      215.71      236.64     35.69 o 
   3   9  15        6.09        5.85     31.22 o 
   4   9  15      517.58      590.42     84.01 o 
  -3  10  15        2.28        6.93     39.18 o 
  -2  10  15       65.74      106.55     34.80 o 
  -1  10  15       84.01      150.23     34.58 o 
   0  10  15      814.27      795.82     46.93 o 
   1  10  15        6.01        2.98     31.04 o 
   2  10  15      374.87      338.79     34.99 o 
   3  10  15       51.88       25.32     44.75 o 
  -1  11  15       17.15       65.98     34.99 o 
   0  11  15       74.73      145.07     36.66 o 
   1  11  15       10.88      -11.07     32.93 o 
  -6   0  16      396.32      505.13     54.50 o 
  -4   0  16      130.43       91.42     59.16 o 
  -2   0  16       60.05       61.53     66.26 o 
   2   0  16      176.81      205.88     34.31 o 
   4   0  16      207.16      302.90     52.06 o 
  -6   1  16      136.00      110.05     31.21 o 
  -5   1  16        4.12       -0.23     25.37 o 
  -4   1  16      636.34      669.16     65.07 o 
  -3   1  16      353.73      376.53     25.48 o 
  -2   1  16      784.26      831.72     47.39 o 
  -1   1  16       16.15       22.48     57.98 o 
   1   1  16        3.36      -10.65     24.85 o 
   2   1  16      116.65      120.53     23.66 o 
   3   1  16      487.89      575.87     82.82 o 
   4   1  16      994.93     1087.99     53.55 o 
   5   1  16      181.39      185.59     38.90 o 
  -6   2  16       91.95      127.53     54.84 o 
  -5   2  16       16.03        9.41     26.44 o 
  -4   2  16       43.13       51.85     24.05 o 
  -3   2  16       64.87       57.06     20.82 o 
  -2   2  16        5.57        7.20     28.40 o 
  -1   2  16       12.99       34.65     21.97 o 
   0   2  16      447.37      478.01     35.50 o 
   1   2  16     3397.73     3011.25    112.40 o 
   2   2  16      172.61      158.22     29.58 o 
   3   2  16      120.60       98.98     28.78 o 
   4   2  16       69.15      129.54     33.47 o 
   5   2  16       50.51       48.76     36.39 o 
  -5   3  16       10.17      -10.05     26.59 o 
  -4   3  16        7.74       12.82     25.17 o 
  -3   3  16      340.09      372.12     32.11 o 
  -2   3  16        8.26       46.80     42.54 o 
  -1   3  16      618.20      634.80     40.52 o 
   0   3  16        0.91        4.73     30.76 o 
   1   3  16        2.53        3.55     34.31 o 
   2   3  16       21.87       -4.15     28.99 o 
   3   3  16      992.19     1090.88     58.57 o 
   4   3  16        1.44       -5.79     31.66 o 
   5   3  16      361.33      443.09     92.29 o 
  -5   4  16       53.34       -2.62     40.04 o 
  -4   4  16       14.30       -0.64     24.71 o 
  -3   4  16      111.51       99.77     26.17 o 
  -2   4  16       63.46       78.30     20.85 o 
  -1   4  16       14.99       16.97     21.10 o 
   0   4  16      213.74      250.70     24.96 o 
   1   4  16     2380.65     2325.97    120.69 o 
   2   4  16       80.24       78.46     28.99 o 
   3   4  16       66.77       37.76     28.71 o 
   4   4  16       79.02      103.49     34.65 o 
   5   4  16       28.92        4.59     37.54 o 
  -5   5  16       29.91       40.44     29.92 o 
  -4   5  16      557.95      551.19     41.64 o 
  -3   5  16      312.59      364.62     35.23 o 
  -2   5  16      758.23      853.96     36.98 o 
  -1   5  16      185.51      182.62     23.24 o 
   0   5  16       76.74      134.57     20.02 o 
   1   5  16        0.65      -13.69     19.34 o 
   2   5  16      151.39      132.61     29.51 o 
   3   5  16      108.25      100.94     33.18 o 
   4   5  16      593.16      610.48     88.74 o 
   5   5  16       26.37       19.23     39.92 o 
  -4   6  16       56.74       16.06     32.68 o 
  -3   6  16       15.29       54.11     43.30 o 
  -2   6  16      143.05       88.52     26.90 o 
  -1   6  16       25.17        5.85     23.70 o 
   0   6  16      528.18      569.84     27.29 o 
   1   6  16       10.86       22.85     22.50 o 
   2   6  16      163.44       75.11     24.87 o 
   3   6  16      126.50      126.40     39.05 o 
   4   6  16       72.67       82.68     37.51 o 
  -4   7  16      196.46      210.00     45.04 o 
  -3   7  16      109.53      160.72     55.17 o 
  -2   7  16      351.74      403.15     37.06 o 
  -1   7  16       30.33       27.84     26.40 o 
   0   7  16       14.15       13.91     24.78 o 
   1   7  16        9.34       24.04     25.76 o 
   2   7  16       13.49       37.28     26.82 o 
   3   7  16      227.95      309.35     33.64 o 
   4   7  16      952.34      873.28     57.60 o 
  -3   8  16        2.89      -34.67     34.67 o 
  -2   8  16       33.03       46.01     30.34 o 
  -1   8  16        1.88      -26.81     27.81 o 
   0   8  16      190.21      178.03     31.96 o 
   1   8  16     1771.17     1750.56     73.09 o 
   2   8  16      135.29       99.34     31.30 o 
   3   8  16        2.76       38.18     31.01 o 
  -2   9  16       48.35       56.21     33.40 o 
  -1   9  16      278.51      337.77     37.12 o 
   0   9  16       45.49       62.81     31.52 o 
   1   9  16        7.64       42.47     32.41 o 
   2   9  16       55.15       66.67     29.36 o 
  -1  10  16       51.60       -5.93     51.45 o 
   0  10  16       52.58       38.15     34.08 o 
  -5   0  17      459.13      453.32     50.17 o 
  -3   0  17       33.17       45.71     30.02 o 
   3   0  17      103.55       80.46     40.23 o 
  -5   1  17        6.88       11.57     28.06 o 
  -4   1  17        6.37      -19.44     28.50 o 
  -3   1  17     1182.02     1254.34     70.92 o 
  -2   1  17      189.85      175.53     39.05 o 
   1   1  17       91.32       54.43     29.58 o 
   2   1  17       72.17       53.41     23.38 o 
   3   1  17       58.54       52.65     28.45 o 
   4   1  17      116.65      143.54     35.14 o 
  -5   2  17       50.77       28.38     35.18 o 
  -4   2  17       11.65       -6.18     24.04 o 
  -3   2  17      112.82      138.31     33.64 o 
  -2   2  17      108.33      132.92     57.98 o 
  -1   2  17      102.35      148.11     84.60 o 
   0   2  17      989.87      971.41     57.98 o 
   1   2  17      189.22      182.21     36.68 o 
   2   2  17      678.16      793.93     52.06 o 
   3   2  17       73.49       91.95     54.43 o 
   4   2  17      108.04      137.02     35.14 o 
  -4   3  17      105.97      110.79     27.16 o 
  -3   3  17       35.86       29.91     24.36 o 
  -2   3  17      429.67      509.01     29.49 o 
  -1   3  17       30.75       79.55     41.41 o 
   0   3  17       40.91       30.76     34.31 o 
   1   3  17       30.78       34.94     20.36 o 
   2   3  17      313.79      303.39     30.42 o 
   3   3  17        0.35      -23.86     28.41 o 
   4   3  17      502.15      768.42     50.61 o 
  -4   4  17        1.48      -19.17     29.65 o 
  -3   4  17      260.03      281.94     31.29 o 
  -2   4  17      152.85      126.52     26.46 o 
  -1   4  17       14.73       44.84     22.96 o 
   0   4  17      699.19      655.00     47.92 o 
   1   4  17       98.30       96.00     44.37 o 
   2   4  17      627.16      697.37     72.18 o 
   3   4  17        6.86       12.70     30.65 o 
   4   4  17      192.85      177.48     49.10 o 
  -4   5  17       44.48       42.17     31.86 o 
  -3   5  17      596.53      644.44     45.00 o 
  -2   5  17      348.58      333.79     36.78 o 
  -1   5  17       17.78       67.38     28.18 o 
   0   5  17       37.75       -4.81     40.82 o 
   1   5  17       17.63      -22.42     24.51 o 
   2   5  17       69.61       58.94     28.99 o 
   3   5  17        2.65       11.47     30.97 o 
  -3   6  17        9.82       43.09     28.78 o 
  -2   6  17      151.43      157.33     29.18 o 
  -1   6  17      285.99      367.05     30.66 o 
   0   6  17        0.50        7.02     27.01 o 
   1   6  17      364.88      359.94     33.81 o 
   2   6  17       12.21       13.52     30.37 o 
   3   6  17      185.12      142.40     36.66 o 
  -3   7  17      775.27      960.08    223.03 o 
  -2   7  17      186.13      254.10     33.60 o 
  -1   7  17       70.68      111.12     35.35 o 
   0   7  17        0.00      -23.86     25.71 o 
   1   7  17        5.32       15.12     26.48 o 
   2   7  17       47.30       28.74     28.20 o 
  -2   8  17        4.36       33.13     61.53 o 
  -1   8  17       97.81      125.15     32.22 o 
   0   8  17      384.57      394.60     36.81 o 
   1   8  17      101.43      134.39     27.50 o 
  -4   0  18       72.60      -13.02     74.54 o 
   2   0  18      336.44      415.30     43.78 o 
  -4   1  18       98.62      129.19     57.20 o 
  -3   1  18       80.28      121.06     26.92 o 
  -2   1  18      500.56      569.12     95.84 o 
   1   1  18       76.08       53.24     31.95 o 
   2   1  18       17.22       49.23     24.67 o 
   3   1  18      175.42      270.91     34.71 o 
  -3   2  18      111.22      103.88     25.65 o 
  -2   2  18        9.78      -12.62     29.05 o 
  -1   2  18       19.20       33.13     28.40 o 
   0   2  18       33.61       34.31     31.95 o 
   1   2  18     1430.23     1458.89     78.09 o 
   2   2  18       65.92       86.19     26.95 o 
   3   2  18       78.45      106.84     32.14 o 
  -3   3  18       67.28       63.62     26.70 o 
  -2   3  18       15.53       33.13     33.11 o 
  -1   3  18      554.83      637.61     83.42 o 
   0   3  18       13.94       -1.18     35.50 o 
   1   3  18      156.66       50.88     40.23 o 
   2   3  18       11.64      -23.22     26.62 o 
   3   3  18      316.29      442.66     39.68 o 
  -3   4  18       14.77        7.54     27.44 o 
  -2   4  18       10.92       40.62     35.98 o 
  -1   4  18       73.45       64.17     50.29 o 
   0   4  18        3.48       54.43     42.60 o 
   1   4  18      652.91      518.24     59.16 o 
   2   4  18        4.54        6.62     34.90 o 
  -2   5  18      563.26      629.82     40.34 o 
  -1   5  18       79.31       90.79     66.26 o 
   0   5  18      186.49      199.96     50.88 o 
   1   5  18        0.86       28.45     27.78 o 
   2   5  18       37.20       -4.08     29.85 o 
  -1   6  18       16.42       25.15     31.95 o 
   0   6  18      178.39      247.25     37.21 o 
   1   6  18       22.92       28.40     53.24 o 
   0   3  19        7.16       14.20     37.86 o 
                                                 
